# Supplementary material for: The histone chaperone Spt6 is required for normal recruitment of the capping enzyme Abd1 to transcribed regions
Source: J Biol Chem. 2021 Sep 17;297(4):101205. doi: 10.1016/j.jbc.2021.101205 (PMC8511950; doi:10.1016/j.jbc.2021.101205)
Supplement: Table S4 [file mmc2.xlsx]

## Sheet: Sheet1
Table S4. List of proteins identified by BioTAP-XL
			Summed intensity									Normalized intensity
			WT-untagged		spt6-1004 untagged		WT tagged		spt6-1004 tagged			WT-untagged		spt6-1004 untagged		WT tagged		spt6-1004 tagged
			FY57 #1	FY57 #2	NRC13 #1	NRC13 #2	RGC11 #1	RGC11 #2	RGC14 #1	RGC14 #2		FY57 #1	FY57 #2	NRC13 #1	NRC13 #2	RGC11 #1	RGC11 #2	RGC14 #1	RGC14 #2
Protein Id	Description	Quantified peptides	127N	131	129N	129C	126	130	127C	128		127N	131	129N	129C	126	130	127C	128
YNR016C	ACC1 SGDID:S000005299, Chr XIV from 661374-654673, Genome Release 64-1-1, reverse complement, Verified ORF, "Acetyl-CoA carboxylase, biotin containing enzyme that catalyzes the carboxylation of acetyl-CoA to form malonyl-CoA; required for de novo biosynthesis of long-chain fatty acids"	175	49003.7	75578.4	6387.43	40098.9	42142.8	60964.1	100317	13842.1		369.683	281.012	376.596	369.462	785.916	987.739	2515.25	2642.46
YOR151C	RPB2 SGDID:S000005677, Chr XV from 616671-612997, Genome Release 64-1-1, reverse complement, Verified ORF, "RNA polymerase II second largest subunit B150, part of central core; similar to bacterial beta subunit"	114	1113.08	1365.48	173.263	389.027	53973.7	66526.5	97601.2	11436.1		181.235	122.352	152.989	151.308	489.561	459.128	1513.52	1175.74
YDL140C	RPO21 SGDID:S000002299, Chr IV from 210561-205360, Genome Release 64-1-1, reverse complement, Verified ORF, "RNA polymerase II largest subunit B220, part of central core; phosphorylation of C-terminal heptapeptide repeat domain regulates association with transcription and splicing factors; similar to bacterial beta-prime"	105	894.313	736.361	94.7676	248.961	47499.2	61141.6	91963.3	10494.8		6028.62	4819.71	5780.2	4293.81	3963.05	3433.24	1946.67	3095.88
YGR116W	SPT6 SGDID:S000003348, Chr VII from 720409-724764, Genome Release 64-1-1, Verified ORF, "Transcription elongation factor required for the maintenance of chromatin structure during transcription in order to inhibit transcription from promoters within the coding region"	85	448.303	887.839	25.8521	117.101	74575.2	99691.7	16136.4	1549.75		51438.3	46400	51739.2	44177.8	55487.5	48498.2	45138.4	39910.3
YBR208C	DUR1,2 SGDID:S000000412, Chr II from 642210-636703, Genome Release 64-1-1, reverse complement, Verified ORF, "Urea amidolyase, contains both urea carboxylase and allophanate hydrolase activities, degrades urea to CO2 and NH3; expression sensitive to nitrogen catabolite repression and induced by allophanate, an intermediate in allantoin degradation"	80	11614.4	24265.3	3344.91	18379.8	17269.4	22774.3	46522.3	4895.25		234.154	339.72	108.06	212.523	211.633	219.367	101.687	139.447
YBR218C	PYC2 SGDID:S000000422, Chr II from 662249-658707, Genome Release 64-1-1, reverse complement, Verified ORF, "Pyruvate carboxylase isoform, cytoplasmic enzyme that converts pyruvate to oxaloacetate; highly similar to isoform Pyc1p but differentially regulated; mutations in the human homolog are associated with lactic acidosis"	68	27662.1	29738	2759.42	20498.5	24475.7	25531.6	39938.9	5110.1		3493.28	3492.44	2592.93	3229.26	3119.82	2790.43	2642.48	3022.84
YML010W	SPT5 SGDID:S000004470, Chr XIII from 247677-250868, Genome Release 64-1-1, Verified ORF, "Protein involved in regulating Pol I and Pol II transcription and pre-mRNA processing; forms a complex with Spt4p; contains a C-terminal repeat domain that is a target for phosphorylation by Sgv1p"	66	918.036	805.296	32.2829	170.554	37517	44709	39745	4966.98		3493.49	4277.21	4691.34	4260.33	3149.79	3224.68	2987.27	2376.5
YMR186W	HSC82 SGDID:S000004798, Chr XIII from 632355-634472, Genome Release 64-1-1, Verified ORF, "Cytoplasmic chaperone of the Hsp90 family, redundant in function and nearly identical with Hsp82p, and together they are essential; expressed constitutively at 10-fold higher basal levels than HSP82 and induced 2-3 fold by heat shock"	64	6493.04	12696.4	1277.09	8691	25486.2	25867.5	60750.6	6026.17		113.803	167.202	127.643	132.484	1334.9	1753.05	2128.21	2279.97
YAL005C	SSA1 SGDID:S000000004, Chr I from 141431-139503, Genome Release 64-1-1, reverse complement, Verified ORF, "ATPase involved in protein folding and nuclear localization signal (NLS)-directed nuclear transport; member of heat shock protein 70 (HSP70) family; forms a chaperone complex with Ydj1p; localized to the nucleus, cytoplasm, and cell wall; 98% identical with Ssa2p, but subtle differences betw…	63	7288.11	11409.7	1063.85	5561.65	28710.6	30310.9	45138.4	4335.46		147.068	168.435	150.313	130.239	108.799	110.217	141.758	81.5142
YDR385W	EFT2 SGDID:S000002793, Chr IV from 1243230-1245758, Genome Release 64-1-1, Verified ORF, "Elongation factor 2 (EF-2), also encoded by EFT1; catalyzes ribosomal translocation during protein synthesis; contains diphthamide, the unique posttranslationally modified histidine residue specifically ADP-ribosylated by diphtheria toxin"	60	10606	18597.4	1263.33	8426.85	20952.2	27770.7	47566.2	4370.33		1197.75	1225.9	943.65	1172.88	650.603	670.269	679.153	838.106
YLL026W	HSP104 SGDID:S000003949, Chr XII from 88623-91349, Genome Release 64-1-1, Verified ORF, "Heat shock protein that cooperates with Ydj1p (Hsp40) and Ssa1p (Hsp70) to refold and reactivate previously denatured, aggregated proteins; responsive to stresses including: heat, ethanol, and sodium arsenite; involved in [PSI+] propagation"	60	5854.5	9583.86	1204.23	8504.14	16781.1	17068.5	44460.2	4196.46		7663.54	11536.9	9157.58	11054.9	5915.18	6497.29	7244.49	6910.32
YGL207W	SPT16 SGDID:S000003175, Chr VII from 98969-102076, Genome Release 64-1-1, Verified ORF, "Subunit of the heterodimeric FACT complex (Spt16p-Pob3p), which associates with chromatin via interaction with Nhp6Ap and Nhp6Bp, and reorganizes nucleosomes to facilitate access to DNA by RNA and DNA polymerases"	58	877.564	1387.03	83.56	625.275	21967.3	24123.6	48782.8	4955.88		1318.43	1920.87	2044.08	1481.62	1859.26	1817.85	1483.47	2078.82
YGL245W	GUS1 SGDID:S000003214, Chr VII from 39023-41149, Genome Release 64-1-1, Verified ORF, "Glutamyl-tRNA synthetase (GluRS), forms a complex with methionyl-tRNA synthetase (Mes1p) and Arc1p; complex formation increases the catalytic efficiency of both tRNA synthetases and ensures their correct localization to the cytoplasm"	52	15242.5	29325.3	3020.37	13320.5	17706.1	21718.5	30925.5	4269.92		59289.6	49706.7	48401.8	44251.2	40380.2	36870.7	35005.3	32257.5
YJL130C	URA2 SGDID:S000003666, Chr X from 172367-165723, Genome Release 64-1-1, reverse complement, Verified ORF, "Bifunctional carbamoylphosphate synthetase (CPSase)-aspartate transcarbamylase (ATCase), catalyzes the first two enzymatic steps in the de novo biosynthesis of pyrimidines; both activities are subject to feedback inhibition by UTP"	52	4753.16	8463.91	855.852	4554.54	13015.8	16951.7	26870.3	3226.82		142.604	168.732	137.296	135.681	601.727	751.846	577.316	490.789
YLR249W	YEF3 SGDID:S000004239, Chr XII from 636780-639914, Genome Release 64-1-1, Verified ORF, "Gamma subunit of translational elongation factor eEF1B, stimulates the binding of aminoacyl-tRNA (AA-tRNA) to ribosomes by releasing eEF1A (Tef1p/Tef2p) from the ribosomal complex; contains two ABC cassettes; binds and hydrolyzes ATP"	52	7166.3	13927.5	919.107	5744.1	16677.6	23675.2	45298.6	4298.32		20.2045	65.9053	0	93.4059	169.595	180.728	156.381	106.63
YOR341W	RPA190 SGDID:S000005868, Chr XV from 960987-965981, Genome Release 64-1-1, Verified ORF, "RNA polymerase I largest subunit A190"	51	5181.53	9266.41	1256.45	7615.53	8237.14	11022.5	26828.3	3220.34		2257.32	2963.99	1700.15	3630.62	2141.3	1699	2290.25	2803.16
YDL229W	SSB1 SGDID:S000002388, Chr IV from 44065-45906, Genome Release 64-1-1, Verified ORF, "Cytoplasmic ATPase that is a ribosome-associated molecular chaperone, functions with J-protein partner Zuo1p; may be involved in folding of newly-made polypeptide chains; member of the HSP70 family; interacts with phosphatase subunit Reg1p"	48	8313.24	11523.4	919.646	5480.21	17245.5	19405.2	26612.1	3233.65		2211.43	2784.88	1075.15	1984.98	1370.2	1290.35	1136.7	1095.95
YGL105W	ARC1 SGDID:S000003073, Chr VII from 307437-308567, Genome Release 64-1-1, Verified ORF, "Protein that binds tRNA and methionyl- and glutamyl-tRNA synthetases (Mes1p and Gus1p), delivering tRNA to them, stimulating catalysis, and ensuring their localization to the cytoplasm; also binds quadruplex nucleic acids"	48	25930.3	17629	1478.15	10005.1	14787.7	14546.8	24374.4	2872.27		3172.86	3231.65	2944.54	3698.54	12468	12234.7	8998.32	9288.77
YGR264C	MES1 SGDID:S000003496, Chr VII from 1021853-1019598, Genome Release 64-1-1, reverse complement, Verified ORF, "Methionyl-tRNA synthetase, forms a complex with glutamyl-tRNA synthetase (Gus1p) and Arc1p, which increases the catalytic efficiency of both tRNA synthetases; also has a role in nuclear export of tRNAs"	48	12792.4	25263	1499.25	11428	13431.6	19841.5	28232.8	3107.79		6465.47	7725.47	6184.44	6556.9	5914.85	8537.23	7291.94	9095.5
YAL038W	CDC19 SGDID:S000000036, Chr I from 71786-73288, Genome Release 64-1-1, Verified ORF, "Pyruvate kinase, functions as a homotetramer in glycolysis to convert phosphoenolpyruvate to pyruvate, the input for aerobic (TCA cycle) or anaerobic (glucose fermentation) respiration"	47	8400.53	12222.8	995.227	5570.89	20893.7	23043.8	35005.3	3504.13		604.798	874.963	1056.68	737.061	1066.65	1144.76	1004.41	1141.16
YMR229C	RRP5 SGDID:S000004842, Chr XIII from 731123-725934, Genome Release 64-1-1, reverse complement, Verified ORF, "RNA binding protein with preference for single stranded tracts of U's involved in synthesis of both 18S and 5.8S rRNAs; component of both the ribosomal small subunit (SSU) processosome and the 90S preribosome"	47	760.044	1491.1	90.6917	631.996	11395	14530.5	44139.4	4355.81		745.11	921.685	491.563	634.393	572.94	573.619	481.734	423.889
YOL145C	CTR9 SGDID:S000005505, Chr XV from 52788-49555, Genome Release 64-1-1, reverse complement, Verified ORF, "Component of the Paf1p complex; binds to and modulates the activity of RNA polymerases I and II; required for expression of a subset of genes, including cyclin genes; contains TPR repeats; possibly involved in transcription elongation as a component of the PAF complex"	46	311.52	674.686	19.0885	116.804	21659.6	31678.3	17803.4	1949.11		2337.32	2432.72	8014.59	5091.78	1630.12	1486.73	3273.27	3189.83
YDL185W	VMA1 SGDID:S000002344, Chr IV from 126787-130002, Genome Release 64-1-1, Verified ORF, "Subunit A of the eight-subunit V1 peripheral membrane domain of the vacuolar H+-ATPase; protein precursor undergoes self-catalyzed splicing to yield the extein Tfp1p and the intein Vde (PI-SceI), which is a site-specific endonuclease"	43	3909	5861.01	440.796	3601.83	10407.7	11605.2	19670.1	2139.73		1000.6	565.839	744.606	137.576	11156.5	9175.03	9972.13	9706.61
YGR192C	TDH3 SGDID:S000003424, Chr VII from 883810-882812, Genome Release 64-1-1, reverse complement, Verified ORF, "Glyceraldehyde-3-phosphate dehydrogenase, isozyme 3, involved in glycolysis and gluconeogenesis; tetramer that catalyzes the reaction of glyceraldehyde-3-phosphate to 1,3 bis-phosphoglycerate; detected in the cytoplasm and cell wall"	41	8634.97	9743.79	1422.42	5116.13	23467	22650	31158.5	7071.05		71.709	38.16	0	0	1186.2	957.973	937.677	400.879
YPL160W	CDC60 SGDID:S000006081, Chr XVI from 246990-250262, Genome Release 64-1-1, Verified ORF, "Cytosolic leucyl tRNA synthetase, ligates leucine to the appropriate tRNA"	40	5350.43	9957.16	865.926	5445.33	12928.6	14169.6	25831.6	2370.7		57.2046	46.7254	0	55.3878	126.861	149.171	172.228	226.94
YBL076C	ILS1 SGDID:S000000172, Chr II from 84261-81043, Genome Release 64-1-1, reverse complement, Verified ORF, "Cytoplasmic isoleucine-tRNA synthetase, target of the G1-specific inhibitor reveromycin A"	39	3345.81	7912.78	699.256	3684.45	9952.87	13980.8	24684.4	2217.51		6548.3	7399.84	4467.86	5876.71	9807.52	11329.5	10425.8	9851.6
YLR071C	RGR1 SGDID:S000004061, Chr XII from 278626-275378, Genome Release 64-1-1, reverse complement, Verified ORF, "Subunit of the RNA polymerase II mediator complex; associates with core polymerase subunits to form the RNA polymerase II holoenzyme; required for glucose repression, HO repression, RME1 repression and sporulation"	39	352.697	574.759	49.3924	259.837	12300.7	16876.9	19648.9	1768.98		188.807	389.698	189.047	428.76	314.456	303.949	390.717	248.05
YDL145C	COP1 SGDID:S000002304, Chr IV from 198176-194571, Genome Release 64-1-1, reverse complement, Verified ORF, "Alpha subunit of COPI vesicle coatomer complex, which surrounds transport vesicles in the early secretory pathway"	38	7508.02	11187.5	997.815	6948.06	8753.71	10505.9	16922.5	2103.91		1230.58	1359.13	1816.13	946.554	1494.56	1468.09	1439.69	1754.64
YOR027W	STI1 SGDID:S000005553, Chr XV from 381053-382822, Genome Release 64-1-1, Verified ORF, "Hsp90 cochaperone, interacts with the Ssa group of the cytosolic Hsp70 chaperones and activates Ssa1p ATPase activity; interacts with Hsp90 chaperones and inhibits their ATPase activity; homolog of mammalian Hop"	38	3493.04	7346.81	811.188	5103.14	12776.8	14037.8	37084.6	2777.58		1798.51	1801.54	3667.27	1948.41	6581.41	6839.82	9423.61	7718.67
YGR240C	PFK1 SGDID:S000003472, Chr VII from 973734-970771, Genome Release 64-1-1, reverse complement, Verified ORF, "Alpha subunit of heterooctameric phosphofructokinase involved in glycolysis, indispensable for anaerobic growth, activated by fructose-2,6-bisphosphate and AMP, mutation inhibits glucose induction of cell cycle-related genes"	37	4377.35	8345.36	530.588	3202.94	9141.92	11173.7	14775.3	1437.27		4648.71	4077.74	2855.47	3476.53	2717.4	2374.55	2020.24	2055.23
YGR186W	TFG1 SGDID:S000003418, Chr VII from 867774-869981, Genome Release 64-1-1, Verified ORF, "TFIIF (Transcription Factor II) largest subunit; involved in both transcription initiation and elongation of RNA polymerase II; homologous to human RAP74"	36	421.318	458.003	220.195	220.12	16114.8	19573.6	25398.7	3323.52		2707.68	2875.5	3147.69	2525.6	1610.6	1818.56	2099.32	2636.3
YPR010C	RPA135 SGDID:S000006214, Chr XVI from 581196-577585, Genome Release 64-1-1, reverse complement, Verified ORF, "RNA polymerase I second largest subunit A135"	35	3398.52	6101.61	810.83	4723.26	5585.33	8073.63	17375.4	2611.42		933.505	1531.04	647.206	1155.19	1005.78	1136.81	1791.97	1066.8
YPR133C	SPN1 SGDID:S000006337, Chr XVI from 797210-795978, Genome Release 64-1-1, reverse complement, Verified ORF, "Protein involved in RNA polymerase II transcription; interacts genetically or physically with RNAP II, TBP, TFIIS, and chromatin remodelling factors; central domain highly conserved throughout eukaryotes; mutations confer an Spt- phenotype"	35	195.203	355.934	10.6428	58.4715	18232.4	23760.1	5099.37	513.915		152.817	251.189	107.878	291.439	172.251	176.345	242.297	251.33
YMR205C	PFK2 SGDID:S000004818, Chr XIII from 674766-671887, Genome Release 64-1-1, reverse complement, Verified ORF, "Beta subunit of heterooctameric phosphofructokinase involved in glycolysis, indispensable for anaerobic growth, activated by fructose-2,6-bisphosphate and AMP, mutation inhibits glucose induction of cell cycle-related genes"	34	4005.4	6481.42	394.2	2738.22	8693.56	9508.25	14629.2	1532.04		17.7131	10.0321	0	6.22006	92.1619	143.802	117.957	115.404
YBR118W	TEF2 SGDID:S000000322, Chr II from 477671-479047, Genome Release 64-1-1, Verified ORF, "Translational elongation factor EF-1 alpha; also encoded by TEF1; functions in the binding reaction of aminoacyl-tRNA (AA-tRNA) to ribosomes; may also have a role in tRNA re-export from the nucleus"	33	9761.76	9540.8	1306.04	6022.38	16791.6	17410.3	25299	5696.64		426.531	579.78	78.1363	264.712	3236.49	3599.6	2966.18	2277.78
YCR012W	PGK1 SGDID:S000000605, Chr III from 137746-138996, Genome Release 64-1-1, Verified ORF, "3-phosphoglycerate kinase, catalyzes transfer of high-energy phosphoryl groups from the acyl phosphate of 1,3-bisphosphoglycerate to ADP to produce ATP; key enzyme in glycolysis and gluconeogenesis"	33	6981.14	9444.97	594.777	3611.08	22780.8	19325.8	23449	2359.43		390.05	532.683	1346.33	752.826	620.553	672.521	849.986	773.635
YKL182W	FAS1 SGDID:S000001665, Chr XI from 100671-106826, Genome Release 64-1-1, Verified ORF, "Beta subunit of fatty acid synthetase, which catalyzes the synthesis of long-chain saturated fatty acids; contains acetyltransacylase, dehydratase, enoyl reductase, malonyl transacylase, and palmitoyl transacylase activities"	32	3413.05	5331.78	328.84	2266.17	6189.27	8558.7	11856	1735.41		13755.8	14133.8	12371.4	10961.9	10223.5	10860.4	10748.1	11443
YPL106C	SSE1 SGDID:S000006027, Chr XVI from 352275-350194, Genome Release 64-1-1, reverse complement, Verified ORF, "ATPase that is a component of the heat shock protein Hsp90 chaperone complex; binds unfolded proteins; member of the heat shock protein 70 (HSP70) family; localized to the cytoplasm"	32	2976.95	5017.75	716.793	3481.33	11385	13980.9	25442.1	2943.13		597.274	523.696	541.194	360.38	410.189	503.12	297.375	266.52
YGL173C	XRN1 SGDID:S000003141, Chr VII from 180113-175527, Genome Release 64-1-1, reverse complement, Verified ORF, "Evolutionarily-conserved 5'-3' exonuclease component of cytoplasmic processing (P) bodies involved in mRNA decay; plays a role in microtubule-mediated processes, filamentous growth, ribosomal RNA maturation, and telomere maintenance"	31	1348.96	2911.89	401.229	2241.54	4314.79	5897.43	16827.6	1540		789.737	1312.63	852.996	1750.76	778.187	659.667	839.86	428.347
YOR168W	GLN4 SGDID:S000005694, Chr XV from 649303-651732, Genome Release 64-1-1, Verified ORF, "Glutamine tRNA synthetase, monomeric class I tRNA synthetase that catalyzes the specific glutaminylation of tRNA(Glu); N-terminal domain proposed to be involved in enzyme-tRNA interactions"	31	3128.35	7646.69	506.262	3591.29	8727.69	10463.1	18215.8	1801		2600.18	3425.28	2436.08	2602.42	2757.6	2885.47	3419.14	3609.1
YNL112W	DBP2 SGDID:S000005056, Chr XIV from 413639-414911,415914-416281, Genome Release 64-1-1, Verified ORF, "Essential ATP-dependent RNA helicase of the DEAD-box protein family, involved in nonsense-mediated mRNA decay and rRNA processing"	30	348.759	750.93	22.4228	273.43	5217.96	8772.06	27205.2	2687.1		245.142	585.498	360.864	166.334	202.2	466.481	387.738	105.468
YDR037W	KRS1 SGDID:S000002444, Chr IV from 525440-527215, Genome Release 64-1-1, Verified ORF, "Lysyl-tRNA synthetase"	29	3544.43	6276.35	690.223	4376.98	7076.71	8518.88	18188.3	2462.94		795.581	1185.81	1343.71	998.296	1467.86	1603.95	1460.76	847.345
YGR204W	ADE3 SGDID:S000003436, Chr VII from 905934-908774, Genome Release 64-1-1, Verified ORF, "Cytoplasmic trifunctional enzyme C1-tetrahydrofolate synthase, involved in single carbon metabolism and required for biosynthesis of purines, thymidylate, methionine, and histidine; null mutation causes auxotrophy for adenine and histidine"	29	2131.46	3789.1	294.086	1467.18	9456.58	10227.6	13615.5	1288.57		1756.44	1923.24	825.922	1192.22	1188.56	1178.67	800.837	601.03
YKL210W	UBA1 SGDID:S000001693, Chr XI from 39163-42237, Genome Release 64-1-1, Verified ORF, "Ubiquitin activating enzyme (E1), involved in ubiquitin-mediated protein degradation and essential for viability"	29	2275.4	4316.69	379.578	2470.82	8351.27	9492.13	15306.5	1576.12		1249.18	1281.33	866.711	1143.33	1264.72	1472.08	1085.92	921.844
YOR335C	ALA1 SGDID:S000005862, Chr XV from 949109-946233, Genome Release 64-1-1, reverse complement, Verified ORF, "Cytoplasmic and mitochondrial alanyl-tRNA synthetase, required for protein synthesis; point mutation (cdc64-1 allele) causes cell cycle arrest at G1; lethality of null mutation is functionally complemented by human homolog"	29	2507.59	5568.51	551.678	3107.3	6330.82	7426	13757.5	1257.99		2333.19	2171.64	22558.1	30052.3	2343.84	1715.52	23753	17172
YPL231W	FAS2 SGDID:S000006152, Chr XVI from 108652-114315, Genome Release 64-1-1, Verified ORF, "Alpha subunit of fatty acid synthetase, which catalyzes the synthesis of long-chain saturated fatty acids; contains the acyl-carrier protein domain and beta-ketoacyl reductase, beta-ketoacyl synthase and self-pantetheinylation activities"	29	2579.48	4137.62	291.535	1904.43	5331.47	6835.72	11610.6	1339.07		23614.2	32179.1	34007.6	29266.6	19235.4	22369.6	24684.4	20413.4
YGR155W	CYS4 SGDID:S000003387, Chr VII from 798543-800066, Genome Release 64-1-1, Verified ORF, "Cystathionine beta-synthase, catalyzes synthesis of cystathionine from serine and homocysteine, the first committed step in cysteine biosynthesis; responsible for hydrogen sulfide generation; mutations in human ortholog cause homocystinuria"	28	4125.84	7240.79	301.873	2416.66	8950.93	11421.9	13293.2	1251.15		5755.85	4721.18	1661.83	2985.36	4643.04	4292.02	3272.83	2989.21
YML069W	POB3 SGDID:S000004534, Chr XIII from 135500-137158, Genome Release 64-1-1, Verified ORF, "Subunit of the heterodimeric FACT complex (Spt16p-Pob3p), which associates with chromatin via interaction with Nhp6Ap and Nhp6Bp, and reorganizes nucleosomes to facilitate access to DNA by RNA and DNA polymerases"	28	550.602	858.153	75.2888	511.498	13364.8	14532.8	28968.5	3786.01		390.952	402.049	153.334	352.498	333.728	275.112	276.131	336.617
YCL011C	GBP2 SGDID:S000000517, Chr III from 103358-102075, Genome Release 64-1-1, reverse complement, Verified ORF, "Poly(A+) RNA-binding protein, involved in the export of mRNAs from the nucleus to the cytoplasm; similar to Hrb1p and Npl3p; also binds single-stranded telomeric repeat sequence in vitro"	27	198.116	366.128	15.744	211.993	3117.03	4125.38	14620.9	1591.76		8908.83	6202.19	8670.95	6360.93	2879.3	2975.39	1904.87	6433.83
YER165W	PAB1 SGDID:S000000967, Chr V from 510373-512106, Genome Release 64-1-1, Verified ORF, "Poly(A) binding protein, part of the 3'-end RNA-processing complex, mediates interactions between the 5' cap structure and the 3' mRNA poly(A) tail, involved in control of poly(A) tail length, interacts with translation factor eIF-4G"	27	2168.8	4647.44	369.321	2343.94	7070.06	8465.71	19137.4	1865.85		2147.07	2530.07	5941.27	2615.91	1766.57	2078.18	2809.38	2437.06
YFL023W	BUD27 SGDID:S000001871, Chr VI from 90986-93376, Genome Release 64-1-1, Verified ORF, "Unconventional prefoldin protein involved in translation initiation; mutants have inappropriate expression of nutrient sensitive genes due to translational derepression of Gcn4p transcription factor; diploid mutants show random budding"	27	268.253	540.018	24.3728	155.093	8050.01	11082.5	18639.1	1485.9		613.336	925.886	439.091	545.231	667.367	901.834	760.075	880.05
YIL078W	THS1 SGDID:S000001340, Chr IX from 212499-214703, Genome Release 64-1-1, Verified ORF, "Threonyl-tRNA synthetase, essential cytoplasmic protein"	27	3228.43	5926.82	384.651	2782	6880.4	7635.68	11490.1	1138.85		998.007	852.234	495.843	376.605	12629.8	12593.9	9313.84	12636.8
YJL138C	TIF2 SGDID:S000003674, Chr X from 154691-153504, Genome Release 64-1-1, reverse complement, Verified ORF, "Translation initiation factor eIF4A, identical to Tif1p; DEA(D/H)-box RNA helicase that couples ATPase activity to RNA binding and unwinding; forms a dumbbell structure of two compact domains connected by a linker; interacts with eIF4G"	27	2192.92	3900.42	306.369	1972.88	7666.93	9177.84	13001.1	1547.51		663.848	502.988	254.83	303.398	5506.29	4777.28	4752.03	8733.03
YLL018C	DPS1 SGDID:S000003941, Chr XII from 111575-109902, Genome Release 64-1-1, reverse complement, Verified ORF, "Aspartyl-tRNA synthetase, primarily cytoplasmic; homodimeric enzyme that catalyzes the specific aspartylation of tRNA(Asp); class II aminoacyl tRNA synthetase; binding to its own mRNA may confer autoregulation"	27	3272.43	5925.46	491.547	2899.31	7058.66	7969.19	13597.3	1506.08		8533.42	10154.1	13386.6	9247.81	9504.27	8650.03	8150.87	7852.16
YNL236W	SIN4 SGDID:S000005180, Chr XIV from 206930-209854, Genome Release 64-1-1, Verified ORF, "Subunit of the RNA polymerase II mediator complex; associates with core polymerase subunits to form the RNA polymerase II holoenzyme; contributes to both postive and negative transcriptional regulation; dispensible for basal transcription"	27	211.397	445.262	19.1018	71.3504	9783.5	15406.5	18244.8	2040.56		512.79	443.35	599.02	387.783	675.326	729.439	727.031	765.457
YBR079C	RPG1 SGDID:S000000283, Chr II from 398277-395383, Genome Release 64-1-1, reverse complement, Verified ORF, "eIF3a subunit of the core complex of translation initiation factor 3 (eIF3), essential for translation; part of a Prt1p-Rpg1p-Nip1p subcomplex that stimulates binding of mRNA and tRNA(i)Met to ribosomes; involved in translation reinitiation"	26	1688.25	4347.87	314.573	2177.88	5891.83	6727.84	12978.6	1120.52		14927.5	18833.3	10093.2	12596.1	12061.8	14038.2	12727.2	12358.1
YBR127C	VMA2 SGDID:S000000331, Chr II from 492822-491269, Genome Release 64-1-1, reverse complement, Verified ORF, "Subunit B of the eight-subunit V1 peripheral membrane domain of the vacuolar H+-ATPase (V-ATPase), an electrogenic proton pump found throughout the endomembrane system; contains nucleotide binding sites; also detected in the cytoplasm"	26	2390.36	3773.02	401.328	2624.87	5695.48	6615.6	16659.2	1500.14		10712.8	9544.22	7536.95	7286.48	7507.09	8185.75	7753.95	9236.3
YGL244W	RTF1 SGDID:S000003213, Chr VII from 41498-43174, Genome Release 64-1-1, Verified ORF, "Subunit of the RNA polymerase II-associated Paf1 complex; directly or indirectly regulates DNA-binding properties of Spt15p and relative activities of different TATA elements; involved in telomere maintenance; involved in transcription elongation as demonstrated by the G-less-based run-on (GLRO) assay"	26	225.728	515.309	24.9386	59.7463	13740.7	22270.5	12952.4	1302.23		1854.01	1730.91	2053.09	1633.11	2614.58	2716.4	2366.3	2749.88
YGR005C	TFG2 SGDID:S000003237, Chr VII from 505859-504657, Genome Release 64-1-1, reverse complement, Verified ORF, "TFIIF (Transcription Factor II) middle subunit; involved in both transcription initiation and elongation of RNA polymerase II; homologous to human RAP30"	26	228.596	487.119	13.5806	273.507	15011.2	17779.3	19731.7	2389.39		2611.97	3009.78	2997.5	2313.16	2864.46	2570.68	2289.78	1681.45
YMR125W	STO1 SGDID:S000004732, Chr XIII from 517539-517563,517886-520446, Genome Release 64-1-1, Verified ORF, "Large subunit of the nuclear mRNA cap-binding protein complex, interacts with Npl3p to carry nuclear poly(A)+ mRNA to cytoplasm; also involved in nuclear mRNA degradation and telomere maintenance; orthologous to mammalian CBP80"	26	299.26	447.961	40.5949	146.531	8281.62	10009.3	22971.9	2929.67		169.104	610.065	1096.51	358.49	525.485	853.022	965.168	1238.5
YOR048C	RAT1 SGDID:S000005574, Chr XV from 421650-418630, Genome Release 64-1-1, reverse complement, Verified ORF, "Nuclear 5' to 3' single-stranded RNA exonuclease, involved in RNA metabolism, including rRNA and snRNA processing as well as poly (A+) dependent and independent mRNA transcription termination"	26	165.435	252.97	13.8127	75.7476	6337.3	8319.22	17416.4	1179.53		9591.25	10650.8	3775.62	6550.05	7168.37	7272.41	5807.43	5424.07
YPL061W	ALD6 SGDID:S000005982, Chr XVI from 432588-434090, Genome Release 64-1-1, Verified ORF, "Cytosolic aldehyde dehydrogenase, activated by Mg2+ and utilizes NADP+ as the preferred coenzyme; required for conversion of acetaldehyde to acetate; constitutively expressed; locates to the mitochondrial outer surface upon oxidative stress"	26	5379.69	8393.89	483.158	3704.22	12492.9	11568.7	16286	1798.61		1243.99	1265.6	1127.63	1155.92	2539.87	2725.79	2690.98	3029.5
YPL228W	CET1 SGDID:S000006149, Chr XVI from 118382-120031, Genome Release 64-1-1, Verified ORF, "Beta (RNA 5'-triphosphatase) subunit of the mRNA capping enzyme, a heterodimer (the other subunit is CEG1, a guanylyltransferase) involved in adding the 5' cap to mRNA; the mammalian enzyme is a single bifunctional polypeptide"	26	257.842	520.145	32.6729	125.531	12910.3	13850.7	19416.7	1694.05		365.796	275.936	140.232	278.584	255.344	322.015	274.769	355.387
YBR121C	GRS1 SGDID:S000000325, Chr II from 483367-481364, Genome Release 64-1-1, reverse complement, Verified ORF, "Cytoplasmic and mitochondrial glycyl-tRNA synthase that ligates glycine to the cognate anticodon bearing tRNA; transcription termination factor that may interact with the 3'-end of pre-mRNA to promote 3'-end formation"	25	2367.19	5024.88	394.629	2064.14	6348.17	7072.97	9277.83	1049.57		2758.75	3597.29	2788.67	2845.27	2461.73	2452.87	2566.78	2131.83
YGL008C	PMA1 SGDID:S000002976, Chr VII from 482666-479910, Genome Release 64-1-1, reverse complement, Verified ORF, "Plasma membrane H+-ATPase, pumps protons out of the cell; major regulator of cytoplasmic pH and plasma membrane potential; P2-type ATPase; Hsp30p plays a role in Pma1p regulation; interactions with Std1p appear to propagate [GAR+]"	25	4112.13	6229.6	323.405	2556.47	11361.6	10891	14867.2	1336.8		3675.4	2639.44	2026.49	2103.94	1195.99	1247.12	813.583	1712.26
YGL195W	GCN1 SGDID:S000003163, Chr VII from 131525-139543, Genome Release 64-1-1, Verified ORF, "Positive regulator of the Gcn2p kinase activity, forms a complex with Gcn20p; proposed to stimulate Gcn2p activation by an uncharged tRNA"	25	1388.83	3477.99	251.141	1444.17	4345.75	6006.68	8581.57	1002.15		820.692	746.04	449.596	697.202	464.089	507.895	436.805	337.216
YGR094W	VAS1 SGDID:S000003326, Chr VII from 672186-675500, Genome Release 64-1-1, Verified ORF, "Mitochondrial and cytoplasmic valyl-tRNA synthetase"	25	2295.3	4980.02	300.468	1965.55	6108.68	6772.59	9569.76	761.063		138.676	308.619	119.695	166.216	558.75	581.406	301.909	271.184
YPR161C	SGV1 SGDID:S000006365, Chr XVI from 866422-864449, Genome Release 64-1-1, reverse complement, Verified ORF, "Cyclin (Bur2p)-dependent protein kinase that functions in transcriptional regulation; phosphorylates the carboxy-terminal domain of Rpo21p and the C-terminal repeat domain of Spt5p; regulated by Cak1p; similar to metazoan CDK9 proteins"	25	207.645	322.454	5.09739	110.06	8127.55	10390.8	22514.5	2209.43		9940.75	9257.36	51900.2	26834.9	5689.91	5016.85	13315.5	14331.5
YDL131W	LYS21 SGDID:S000002289, Chr IV from 227393-228715, Genome Release 64-1-1, Verified ORF, "Homocitrate synthase isozyme, catalyzes the condensation of acetyl-CoA and alpha-ketoglutarate to form homocitrate, which is the first step in the lysine biosynthesis pathway; highly similar to the other isozyme, Lys20p"	24	233.934	555.145	37.9239	265.548	6682.31	7910.72	16654.8	1751.76		218.438	151.114	221.164	96.746	656.718	813.068	877.825	1888.57
YER036C	ARB1 SGDID:S000000838, Chr V from 225199-223367, Genome Release 64-1-1, reverse complement, Verified ORF, "ATPase of the ATP-binding cassette (ABC) family involved in 40S and 60S ribosome biogenesis, has similarity to Gcn20p; shuttles from nucleus to cytoplasm, physically interacts with Tif6p, Lsg1p"	24	1551.51	3786.66	320.507	1780.7	5052.6	6152.71	10583.1	1089.61		11915.4	17681.6	15298.9	17299.5	11386.8	10764.7	12978.6	10315
YER103W	SSA4 SGDID:S000000905, Chr V from 364589-366517, Genome Release 64-1-1, Verified ORF, "Heat shock protein that is highly induced upon stress; plays a role in SRP-dependent cotranslational protein-membrane targeting and translocation; member of the HSP70 family; cytoplasmic protein that concentrates in nuclei upon starvation"	24	963.386	1543.92	455.774	3553.91	3243.1	3065.06	23490.4	1741.75		3800.6	4008.26	3249.74	2833.01	3599.75	3376.65	3172.97	2439.59
YGL151W	NUT1 SGDID:S000003119, Chr VII from 217524-220922, Genome Release 64-1-1, Verified ORF, "Component of the RNA polymerase II mediator complex, which is required for transcriptional activation and also has a role in basal transcription"	24	128.517	304.859	7.70721	55.8589	5281.84	8971.31	10489.8	977.742		223.192	596.132	920.86	574.466	393.758	441.77	688.862	361.001
YHR183W	GND1 SGDID:S000001226, Chr VIII from 470960-472429, Genome Release 64-1-1, Verified ORF, "6-phosphogluconate dehydrogenase (decarboxylating), catalyzes an NADPH regenerating reaction in the pentose phosphate pathway; required for growth on D-glucono-delta-lactone and adaptation to oxidative stress"	24	2362.29	4044.63	334.076	2242.73	8938.39	10871.6	20979	2219.52		1989.79	1386.97	1405.87	1290.09	1019.8	683.749	425.377	1908.49
YIL021W	RPB3 SGDID:S000001283, Chr IX from 312905-313861, Genome Release 64-1-1, Verified ORF, "RNA polymerase II third largest subunit B44, part of central core; similar to prokaryotic alpha subunit"	24	117.136	72.4672	6.49115	29.2048	8907.78	11540.1	20257.5	2750.83		441.767	657.706	341.516	728.291	1736.89	1522.31	1627.79	1861.48
YOL051W	GAL11 SGDID:S000005411, Chr XV from 234940-238185, Genome Release 64-1-1, Verified ORF, "Subunit of the RNA polymerase II mediator complex; associates with core polymerase subunits to form the RNA polymerase II holoenzyme; affects transcription by acting as target of activators and repressors; forms part of the tail domain of mediator"	24	202.605	419.337	22.0859	142.657	8004.96	8895.61	12422.1	1248.3		1664.51	1677.55	2785.87	2504.41	4745.54	4384.34	4952.51	4649.1
YDR172W	SUP35 SGDID:S000002579, Chr IV from 808324-810381, Genome Release 64-1-1, Verified ORF, "Translation termination factor eRF3, has a role in mRNA deadenylation and decay; altered protein conformation creates the [PSI(+)] prion that alters translational fidelity and results in a nonsense suppressor phenotype"	23	2549.71	5504.45	444.121	2371.11	5996.72	7756.2	13708.7	1548.42		99.6539	128.385	60.4063	102.145	423.009	403.827	364.402	106.587
YER022W	SRB4 SGDID:S000000824, Chr V from 198812-200875, Genome Release 64-1-1, Verified ORF, "Subunit of the RNA polymerase II mediator complex; associates with core polymerase subunits to form the RNA polymerase II holoenzyme; essential for transcriptional regulation; homozygosity of the human MED17 L371P mutation is associated with infantile cerebral and cerebellar atrophy with poor myelination"	23	345.664	672.485	47.0212	201.985	8670.26	12903.9	13925.4	1117.36		708.056	749.537	244.166	402.161	417.387	414.759	360.786	341.305
YGL062W	PYC1 SGDID:S000003030, Chr VII from 385196-388732, Genome Release 64-1-1, Verified ORF, "Pyruvate carboxylase isoform, cytoplasmic enzyme that converts pyruvate to oxaloacetate; highly similar to isoform Pyc2p but differentially regulated; mutations in the human homolog are associated with lactic acidosis"	23	8402.04	7942.93	825.339	4789.96	7368.51	8215.58	7510.08	1521.15		753.269	1183.04	428.5	1247.72	1204.75	1326.71	1278.39	1267.32
YGL206C	CHC1 SGDID:S000003174, Chr VII from 107504-102543, Genome Release 64-1-1, reverse complement, Verified ORF, "Clathrin heavy chain, subunit of the major coat protein involved in intracellular protein transport and endocytosis; two heavy chains form the clathrin triskelion structural component; the light chain (CLC1) is thought to regulate function"	23	2172.86	4942.88	387.824	2132.7	5615.06	8278.06	13953.2	1371.85		5070.03	4399.78	3456.75	4636.65	3802.8	2801.42	2472.16	3344.07
YLR044C	PDC1 SGDID:S000004034, Chr XII from 234081-232390, Genome Release 64-1-1, reverse complement, Verified ORF, "Major of three pyruvate decarboxylase isozymes, key enzyme in alcoholic fermentation, decarboxylates pyruvate to acetaldehyde; subject to glucose-, ethanol-, and autoregulation; involved in amino acid catabolism"	23	2835.88	4584.66	257.31	2068.62	11986.6	12445.8	17442.9	2511.23		2273.78	3772.03	2344.54	3053.49	2382.49	2296.68	2303.62	1747.47
YLR058C	SHM2 SGDID:S000004048, Chr XII from 259401-257992, Genome Release 64-1-1, reverse complement, Verified ORF, "Cytosolic serine hydroxymethyltransferase, converts serine to glycine plus 5,10 methylenetetrahydrofolate; major isoform involved in generating precursors for purine, pyrimidine, amino acid, and lipid biosynthesis"	23	1515.36	3669.38	286.858	1696.84	7540.99	9830.14	17531.1	2026.42		1607.99	1256.36	1751.48	1476.14	1627.9	1674.12	1466.77	2168.33
YOL086C	ADH1 SGDID:S000005446, Chr XV from 160594-159548, Genome Release 64-1-1, reverse complement, Verified ORF, "Alcohol dehydrogenase, fermentative isozyme active as homo- or heterotetramers; required for the reduction of acetaldehyde to ethanol, the last step in the glycolytic pathway"	23	5509.05	7322.02	508.05	3476.59	14347.6	14250.8	25785.9	2118		81.981	87.1319	0	30.7582	233.087	212.464	170.106	129.171
YOR204W	DED1 SGDID:S000005730, Chr XV from 722911-724725, Genome Release 64-1-1, Verified ORF, "ATP-dependent DEAD (Asp-Glu-Ala-Asp)-box RNA helicase, required for translation initiation of all yeast mRNAs; mutations in human DEAD-box DBY are a frequent cause of male infertility"	23	1294.6	2700.55	157.989	1305.32	3867.77	4889.08	9371.34	1014.43		500.958	563.769	260.283	458.521	3121.62	2907.25	2447.76	1929.49
YER043C	SAH1 SGDID:S000000845, Chr V from 237119-235770, Genome Release 64-1-1, reverse complement, Verified ORF, "S-adenosyl-L-homocysteine hydrolase, catabolizes S-adenosyl-L-homocysteine which is formed after donation of the activated methyl group of S-adenosyl-L-methionine (AdoMet) to an acceptor"	22	3095.77	6014.55	345.841	2477.25	10030.1	11279.7	15310.5	1775.08		801.29	977.046	1736.63	2073.48	2806.61	2476.44	3670.43	3465.03
YLR354C	TAL1 SGDID:S000004346, Chr XII from 837357-836350, Genome Release 64-1-1, reverse complement, Verified ORF, "Transaldolase, enzyme in the non-oxidative pentose phosphate pathway; converts sedoheptulose 7-phosphate and glyceraldehyde 3-phosphate to erythrose 4-phosphate and fructose 6-phosphate"	22	604.838	1153.34	33.2535	249.092	12645.5	12917.2	10391.2	753.477		68896.9	38799.8	63517.9	47837.5	32452.3	27856.9	25299	52440.7
YNL088W	TOP2 SGDID:S000005032, Chr XIV from 457704-461990, Genome Release 64-1-1, Verified ORF, "Topoisomerase II, relieves torsional strain in DNA by cleaving and re-sealing the phosphodiester backbone of both positively and negatively supercoiled DNA; cleaves complementary strands; localizes to axial cores in meiosis"	22	579.383	837.453	55.2579	402.702	5892.25	6602.23	15553.1	1204.63		16707.2	20434.8	19192.4	16396.1	12268.8	11316.9	9277.83	9661.88
YPL226W	NEW1 SGDID:S000006147, Chr XVI from 121767-125357, Genome Release 64-1-1, Verified ORF, "ATP binding cassette protein that cosediments with polysomes and is required for biogenesis of the small ribosomal subunit; Asn/Gln-rich rich region supports [NU+] prion formation and susceptibility to [PSI+] prion induction"	22	1336.41	3477.16	283.91	1771.31	4076.97	5261.57	10154	863.86		4154.17	2246.09	4245.38	4429.88	1795.77	1729.53	2913.6	3732.42
YBR025C	OLA1 SGDID:S000000229, Chr II from 291865-290681, Genome Release 64-1-1, reverse complement, Verified ORF, "P-loop ATPase with similarity to human OLA1 and bacterial YchF; identified as specifically interacting with the proteasome; protein levels are induced by hydrogen peroxide"	21	2115.03	4631.08	207.533	1585.76	6241.05	8773.72	12727.2	1342.46		16870.8	15343.8	19518.2	20850.1	11007.4	10585.1	16659.2	13809.6
YDR527W	RBA50 SGDID:S000002935, Chr IV from 1491094-1492413, Genome Release 64-1-1, Verified ORF, "Protein involved in transcription; interacts with RNA polymerase II subunits Rpb2p, Rpb3, and Rpb11p; has similarity to human RPAP1"	21	862.531	907.175	876.868	689.872	9201.9	12524.2	13424.7	1630.87		209.958	216.211	66.0868	186.525	1373.53	1741.6	2694.42	1821.38
YJL080C	SCP160 SGDID:S000003616, Chr X from 289226-285558, Genome Release 64-1-1, reverse complement, Verified ORF, "Essential RNA-binding G protein effector of mating response pathway, mainly associated with nuclear envelope and ER, interacts in mRNA-dependent manner with translating ribosomes via multiple KH domains, similar to vertebrate vigilins"	21	1729.83	4679.37	268.585	2073.27	5209.47	7086.33	11283.3	1085.83		12972.4	15730	15310.8	14482.4	10377.7	11272.4	12461.5	13083.9
YJR045C	SSC1 SGDID:S000003806, Chr X from 521602-519638, Genome Release 64-1-1, reverse complement, Verified ORF, "Hsp70 family ATPase, constituent of the import motor component of the Translocase of the Inner Mitochondrial membrane (TIM23 complex); involved in protein translocation and folding; subunit of SceI endonuclease"	21	2690.01	3396.74	378.34	2198.52	5762.68	6653.9	11836.2	1377.35		5196.51	3334.25	1592.89	2958.93	3097.52	2687.76	2382.46	1700.04
YKL081W	TEF4 SGDID:S000001564, Chr XI from 282891-283095,283422-284455, Genome Release 64-1-1, Verified ORF, "Gamma subunit of translational elongation factor eEF1B, stimulates the binding of aminoacyl-tRNA (AA-tRNA) to ribosomes by releasing eEF1A (Tef1p/Tef2p) from the ribosomal complex"	21	2967.89	7213.76	287.235	2457.4	9015.33	11320.3	13940.1	1771.47		1703.3	1865.7	799.649	1485.05	1403.63	1344.01	1093.34	833.744
YNL007C	SIS1 SGDID:S000004952, Chr XIV from 619565-618507, Genome Release 64-1-1, reverse complement, Verified ORF, "Type II HSP40 co-chaperone that interacts with the HSP70 protein Ssa1p; not functionally redundant with Ydj1p due to due to substrate specificity; shares similarity with bacterial DnaJ proteins"	21	1169.99	2159.02	452.473	1616.39	7329.75	9248.75	21016.6	2541.56		1575.63	1096.2	1756.99	1269.76	12604.2	11378.4	10031.6	9924.79
YPR074C	TKL1 SGDID:S000006278, Chr XVI from 694838-692796, Genome Release 64-1-1, reverse complement, Verified ORF, "Transketolase, similar to Tkl2p; catalyzes conversion of xylulose-5-phosphate and ribose-5-phosphate to sedoheptulose-7-phosphate and glyceraldehyde-3-phosphate in the pentose phosphate pathway; needed for synthesis of aromatic amino acids"	21	554.464	1164.66	72.5736	595.946	9159.15	9357.26	17933.4	1276.97		730.31	1115.14	574.586	1133.53	672.297	586.019	358.316	483.123
YDR238C	SEC26 SGDID:S000002646, Chr IV from 940816-937895, Genome Release 64-1-1, reverse complement, Verified ORF, "Essential beta-coat protein of the COPI coatomer, involved in ER-to-Golgi protein trafficking and maintenance of normal ER morphology; shares 43% sequence identity with mammalian beta-coat protein (beta-COP)"	20	3158.73	8216.53	627.715	4037.04	4703.16	6198.78	9348.71	954.322		384.173	338.321	479.12	451.388	145.6	104.087	173.671	176.066
YFL039C	ACT1 SGDID:S000001855, Chr VI from 54377-53260,54696-54687, Genome Release 64-1-1, reverse complement, Verified ORF, "Actin, structural protein involved in cell polarization, endocytosis, and other cytoskeletal functions"	20	2844.14	4068.58	230.436	1826.18	6665.45	7814.5	10532.4	1080.13		2348.83	3054.04	2230.6	1978.91	3250.74	3493.91	3084.02	2258.16
YGL130W	CEG1 SGDID:S000003098, Chr VII from 266145-267524, Genome Release 64-1-1, Verified ORF, "Alpha (guanylyltransferase) subunit of the mRNA capping enzyme, a heterodimer (the other subunit is CET1, an RNA 5'-triphosphatase) involved in adding the 5' cap to mRNA; the mammalian enzyme is a single bifunctional polypeptide"	20	239.913	585.191	14.6565	273.598	9094.98	10920.1	16564.9	1724.64		402.177	531.154	636.745	450.558	233.296	325.434	274.922	422.962
YGR254W	ENO1 SGDID:S000003486, Chr VII from 1000927-1002240, Genome Release 64-1-1, Verified ORF, "Enolase I, a phosphopyruvate hydratase that catalyzes the conversion of 2-phosphoglycerate to phosphoenolpyruvate during glycolysis and the reverse reaction during gluconeogenesis; expression is repressed in response to glucose"	20	5583.68	6923.27	815.589	4385.55	12883.9	12707.9	22977.7	2136.1		377.757	374.756	175.812	302.316	245.106	248.262	208.6	236.423
YLL024C	SSA2 SGDID:S000003947, Chr XII from 97485-95566, Genome Release 64-1-1, reverse complement, Verified ORF, "ATP binding protein involved in protein folding and vacuolar import of proteins; member of heat shock protein 70 (HSP70) family; associated with the chaperonin-containing T-complex; present in the cytoplasm, vacuolar membrane and cell wall; 98% identical with Ssa1p, but subtle differences be…	20	1284.96	3068.31	152.653	746.144	5375.11	8138.65	13371.1	569.137		4407.53	5272.26	6445.02	7802.33	4401.4	4123.72	6470.7	5700.56
YLR153C	ACS2 SGDID:S000004143, Chr XII from 447575-445524, Genome Release 64-1-1, reverse complement, Verified ORF, "Acetyl-coA synthetase isoform which, along with Acs1p, is the nuclear source of acetyl-coA for histone acetylation; mutants affect global transcription; required for growth on glucose; expressed under anaerobic conditions"	20	867.136	1697.8	100.167	640.579	8464.79	10236.7	15666.2	1396.27		1761.61	1373.74	291.775	1059.6	1781.91	1688.94	1765.68	1536.78
YLR259C	HSP60 SGDID:S000004249, Chr XII from 665002-663284, Genome Release 64-1-1, reverse complement, Verified ORF, "Tetradecameric mitochondrial chaperonin required for ATP-dependent folding of precursor polypeptides and complex assembly; prevents aggregation and mediates protein refolding after heat shock; role in mtDNA transmission; phosphorylated"	20	1690.06	2306.63	307.11	1685.34	6352.92	6354.3	8419.87	1066.89		59.4965	92.0315	0	95.2837	77.0254	79.5717	78.6001	33.3346
YPR163C	TIF3 SGDID:S000006367, Chr XVI from 869955-868645, Genome Release 64-1-1, reverse complement, Verified ORF, "Translation initiation factor eIF-4B, has RNA annealing activity; contains an RNA recognition motif and binds to single-stranded RNA"	20	1379.52	2707.84	178.131	1431.39	3730.54	4834.15	8338.77	1120.23		14459.4	11716.5	6480.53	9520.35	9768.56	8575.74	7557.74	5127.51
YBL039C	URA7 SGDID:S000000135, Chr II from 145728-143989, Genome Release 64-1-1, reverse complement, Verified ORF, "Major CTP synthase isozyme (see also URA8), catalyzes the ATP-dependent transfer of the amide nitrogen from glutamine to UTP, forming CTP, the final step in de novo biosynthesis of pyrimidines; involved in phospholipid biosynthesis"	19	1949.01	3475.47	254.377	1380.02	5289.88	6787.62	10748.1	1243.05		8470.61	8406.52	4170.79	6865.49	5510.33	5787.66	4644.36	5953.33
YBR279W	PAF1 SGDID:S000000483, Chr II from 761257-762594, Genome Release 64-1-1, Verified ORF, "Component of the Paf1p complex; binds to and modulates the activity of RNA polymerases I and II; required for expression of a subset of genes, including cell cycle-regulated genes; homolog of human PD2/hPAF1; involved in transcription elongation as demonstrated by the G-less-based run-on (GLRO) assay"	19	214.967	451.352	30.9794	119.874	11031.1	16127.4	9437.62	760.404		9167.21	5341.55	1742.15	4366.63	4260.33	3828.94	2767.76	2615.49
YDL074C	BRE1 SGDID:S000002232, Chr IV from 326149-324047, Genome Release 64-1-1, reverse complement, Verified ORF, "E3 ubiquitin ligase, forms heterodimer with Rad6p to monoubiquinate histone H2B-K123, which is required for the subsequent methylation of histone H3-K4 and H3-K79; required for DSBR, transcription, silencing, and checkpoint control"	19	233.284	526.383	28.8943	207.551	4647.61	6505.45	10831.2	1458.39		225.564	177.006	164.333	40.8997	4301.58	3776.51	2588.91	1434.56
YDL126C	CDC48 SGDID:S000002284, Chr IV from 238664-236157, Genome Release 64-1-1, reverse complement, Verified ORF, "ATPase involved in ubiquitin-mediated protein degradation; Cdc48p-Npl4p-Ufd1p complex participates in ER-associated degradation (ERAD) while Cdc48p-Npl4p-Vms1p complex participates in mitochondria-associated degradation (MAD); along with Npl4-Ufd1 complex, important for maintaining the cel…	19	1472.9	2883.2	273.816	1301.5	6206.42	6504.73	10571.2	801.938		11270.7	9714.33	10520.2	11253.6	7980.66	7181.4	6138.19	8363.81
YER070W	RNR1 SGDID:S000000872, Chr V from 298950-301616, Genome Release 64-1-1, Verified ORF, "Major isoform of the large subunit of ribonucleotide-diphosphate reductase; the RNR complex catalyzes rate-limiting step in dNTP synthesis, regulated by DNA replication and DNA damage checkpoint pathways via localization of small subunits"	19	1382.62	3570.42	126.689	711.241	4157.99	5710.92	5730.22	621.044		1500.28	1869.56	1957.13	1658.61	4842.91	4782.83	5421.36	5484.62
YER091C	MET6 SGDID:S000000893, Chr V from 342167-339864, Genome Release 64-1-1, reverse complement, Verified ORF, "Cobalamin-independent methionine synthase, involved in methionine biosynthesis and regeneration; requires a minimum of two glutamates on the methyltetrahydrofolate substrate, similar to bacterial metE homologs"	19	1635.28	3430.83	278.529	1813.38	6558.3	7191.12	9949.94	881.982		13.1323	29.3325	0	0	102.896	124.488	102.224	187.652
YGL026C	TRP5 SGDID:S000002994, Chr VII from 448535-446412, Genome Release 64-1-1, reverse complement, Verified ORF, "Tryptophan synthase, catalyzes the last step of tryptophan biosynthesis; regulated by the general control system of amino acid biosynthesis"	19	1303.55	2596.67	255.455	1810.31	6018.03	6689.88	14978.5	1689.47		81972.6	98680.2	162676	145996	33375.7	36439.5	46522.3	45063.5
YHR174W	ENO2 SGDID:S000001217, Chr VIII from 451327-452640, Genome Release 64-1-1, Verified ORF, "Enolase II, a phosphopyruvate hydratase that catalyzes the conversion of 2-phosphoglycerate to phosphoenolpyruvate during glycolysis and the reverse reaction during gluconeogenesis; expression is induced in response to glucose"	19	2137.1	3648.77	220.49	1512.55	8685.01	7310.18	10107.3	1683.47		536.485	438.941	444.201	565.941	539.466	500.352	427.913	850.67
YIL033C	BCY1 SGDID:S000001295, Chr IX from 291669-290419, Genome Release 64-1-1, reverse complement, Verified ORF, "Regulatory subunit of the cyclic AMP-dependent protein kinase (PKA), a component of a signaling pathway that controls a variety of cellular processes, including metabolism, cell cycle, stress response, stationary phase, and sporulation"	19	428.172	954.014	45.7235	304.582	8422.53	9974.89	11527.7	1118.54		195235	120936	134202	162825	47303	40851.2	39938.9	47041.3
YMR217W	GUA1 SGDID:S000004830, Chr XIII from 701790-703367, Genome Release 64-1-1, Verified ORF, "GMP synthase; highly conserved enzyme that catalyzes the second step in the biosynthesis of GMP from inosine 5'-phosphate (IMP); transcription is not subject to regulation by guanine but is negatively regulated by nutrient starvation; reduction-of-function mutation gua1-G388D causes changes in cellular guani…	19	1690.59	3280.19	182.988	1449.34	5121.34	6747.79	10560.6	1149.61		1216.14	890.286	1753.79	798.3	918.778	969.886	934.205	700.54
YNL064C	YDJ1 SGDID:S000005008, Chr XIV from 507097-505868, Genome Release 64-1-1, reverse complement, Verified ORF, "Type I HSP40 co-chaperone involved in regulation of the HSP90 and HSP70 functions; involved in protein translocation across membranes; member of the DnaJ family"	19	1677.81	2498.28	187.566	1600.92	6140.99	6156.08	13894.9	1416.23		442.274	520.325	790.633	1090.1	443.593	360.144	917.316	528.008
YOR063W	RPL3 SGDID:S000005589, Chr XV from 444686-445849, Genome Release 64-1-1, Verified ORF, "Protein component of the large (60S) ribosomal subunit, has similarity to E. coli L3 and rat L3 ribosomal proteins; involved in the replication and maintenance of killer double stranded RNA virus"	19	3868.33	4316.49	402.24	2226.52	8379.51	9257.23	12734.3	2140.17		2235.2	2355.16	2145.96	1766.74	1506.33	1381.38	1493.29	1306.28
YOR198C	BFR1 SGDID:S000005724, Chr XV from 720065-718653, Genome Release 64-1-1, reverse complement, Verified ORF, "Component of mRNP complexes associated with polyribosomes; implicated in secretion and nuclear segregation; multicopy suppressor of BFA (Brefeldin A) sensitivity"	19	1291.21	4192.37	443.756	3019.79	4365.74	5411.46	15588.4	1341.7		538.202	745.328	609.369	237.007	7916.73	8115.4	4661.07	4242.73
YBL024W	NCL1 SGDID:S000000120, Chr II from 172534-174588, Genome Release 64-1-1, Verified ORF, "S-adenosyl-L-methionine-dependent tRNA: m5C-methyltransferase, methylates cytosine to m5C at several positions in tRNAs and intron-containing pre-tRNAs; similar to Nop2p and human proliferation associated nucleolar protein p120"	18	254.824	442.995	75.4056	245.29	3405.38	4274.82	9423.61	838.479		1332.99	1682.01	716.466	1187.05	952.195	1240.69	1071.37	811.343
YBL075C	SSA3 SGDID:S000000171, Chr II from 86448-84499, Genome Release 64-1-1, reverse complement, Verified ORF, "ATPase involved in protein folding and the response to stress; plays a role in SRP-dependent cotranslational protein-membrane targeting and translocation; member of the heat shock protein 70 (HSP70) family; localized to the cytoplasm"	18	330.582	534.003	463.834	3783.36	1212.76	1072.18	23753	1865.39		1097.15	1168.93	854.348	686.735	6537.75	6641.97	7206.36	6413.33
YDR190C	RVB1 SGDID:S000002598, Chr IV from 841995-840604, Genome Release 64-1-1, reverse complement, Verified ORF, "Essential protein involved in transcription regulation; component of chromatin remodeling complexes; required for assembly and function of the INO80 complex; also referred to as pontin; member of the RUVB-like protein family"	18	869.387	1502.88	101.649	771.712	6287.57	6852.31	11359.8	1393.54		321.362	327.261	122.652	240.485	608.211	627.084	716.4	521.882
YGL078C	DBP3 SGDID:S000003046, Chr VII from 361859-360288, Genome Release 64-1-1, reverse complement, Verified ORF, "Putative ATP-dependent RNA helicase of the DEAD-box family involved in ribosomal biogenesis"	18	686.639	1150.16	71.9201	518.293	5341.19	6827.86	14193.1	1517.55		929.531	1164.51	251.461	747.992	936.539	973.504	745.766	886.591
YHR019C	DED81 SGDID:S000001061, Chr VIII from 143558-141894, Genome Release 64-1-1, reverse complement, Verified ORF, "Cytosolic asparaginyl-tRNA synthetase, required for protein synthesis, catalyzes the specific attachment of asparagine to its cognate tRNA"	18	1478.29	3007.86	206.944	1386.79	3893.37	4564.54	6797.87	614.168		4864.32	5054.89	3992.08	3226.48	5973.99	5370.26	4034.33	3750.9
YLR430W	SEN1 SGDID:S000004422, Chr XII from 993434-1000129, Genome Release 64-1-1, Verified ORF, "Presumed helicase required for RNA polymerase II transcription termination and processing of RNAs; homolog of Senataxin which causes Ataxia-Oculomotor Apraxia 2 and a dominant form of amyotrophic lateral sclerosis"	18	295.06	689.478	71.5419	308.585	4058.28	5411.18	11033.5	1008.12		308.245	376.377	144.501	256.833	307.27	263.979	160.63	162.344
YNL287W	SEC21 SGDID:S000005231, Chr XIV from 91994-94801, Genome Release 64-1-1, Verified ORF, "Gamma subunit of coatomer, a heptameric protein complex that together with Arf1p forms the COPI coat; involved in ER to Golgi transport of selective cargo"	18	2908.78	5484.89	361.94	2836.59	3230.18	4328.48	8237.3	693.146		0	6.67084	0	0	233.309	233.098	131.215	103.018
YAL035W	FUN12 SGDID:S000000033, Chr I from 76427-79435, Genome Release 64-1-1, Verified ORF, "GTPase, required for general translation initiation by promoting Met-tRNAiMet binding to ribosomes and ribosomal subunit joining; homolog of bacterial IF2"	17	1085.82	2836.9	188.296	1391.73	3060.66	4060.74	7244.49	750.668		103.221	132.409	0	87.01	72.9148	86.0835	75.9268	68.9229
YBL005W-B	YBL005W-B SGDID:S000002147, Chr II from 221330-222634,222636-226598, Genome Release 64-1-1, transposable_element_gene, "Retrotransposon TYA Gag and TYB Pol genes; transcribed/translated as one unit; polyprotein is processed to make a nucleocapsid-like protein (Gag), reverse transcriptase (RT), protease (PR), and integrase (IN); similar to retroviral genes"	17	927.805	1819.61	91.867	739.834	5074.65	7080.82	10425.8	1070.18		1772.4	870.526	3753.4	1266.85	1133.44	1181.39	1128.08	1717.39
YBR143C	SUP45 SGDID:S000000347, Chr II from 532182-530869, Genome Release 64-1-1, reverse complement, Verified ORF, "Polypeptide release factor (eRF1) in translation termination; mutant form acts as a recessive omnipotent suppressor; methylated by Mtq2p-Trm112p in ternary complex eRF1-eRF3-GTP; mutation of methylation site confers resistance to zymocin"	17	1838.01	3867.98	314.816	1823.22	5369.67	7045.11	12461.5	1421.31		344.511	426.188	198.926	454.641	254.831	228.769	258.553	510.25
YDR432W	NPL3 SGDID:S000002840, Chr IV from 1328783-1330027, Genome Release 64-1-1, Verified ORF, "RNA-binding protein that promotes elongation, regulates termination, and carries poly(A) mRNA from nucleus to cytoplasm; required for pre-mRNA splicing; dissociation from mRNAs promoted by Mtr10p; phosphorylated by Sky1p in the cytoplasm"	17	1156.98	511.646	66.7726	172.171	6337.22	7849.67	16597.5	3063.67		1517.2	1835.52	1506.65	952.193	21319.3	25804.3	9437.62	6999.94
YGL120C	PRP43 SGDID:S000003088, Chr VII from 283937-281634, Genome Release 64-1-1, reverse complement, Verified ORF, "RNA helicase in the DEAH-box family, functions in both RNA polymerase I and polymerase II transcript metabolism, involved in release of the lariat-intron from the spliceosome"	17	461.315	859.972	48.5789	444.831	3738.14	4999.52	11328.5	1074.81		460.381	47.1459	0	154.282	194.415	213.007	297.601	180.86
YGL253W	HXK2 SGDID:S000003222, Chr VII from 23935-25395, Genome Release 64-1-1, Verified ORF, "Hexokinase isoenzyme 2 that catalyzes phosphorylation of glucose in the cytosol; predominant hexokinase during growth on glucose; functions in the nucleus to repress expression of HXK1 and GLK1 and to induce expression of its own gene"	17	1725.48	3088.93	163.775	1103.26	8613.07	9385.3	9292.09	1788.21		1398.27	1488.94	765.693	1683.92	6024.13	6600.72	14620.9	14653
YHL030W	ECM29 SGDID:S000001022, Chr VIII from 40084-45690, Genome Release 64-1-1, Verified ORF, "Scaffold protein that assists in association of the proteasome core particle with the regulatory particle; degraded by the mature proteasome after assembly; contains HEAT-like repeats"	17	528.732	1132.61	77.6802	522.992	2594.27	3518.33	6874.95	747.439		12498.6	8849.43	14473.3	10511	2094.72	2758.64	6622.9	5353.77
YHR064C	SSZ1 SGDID:S000001106, Chr VIII from 227141-225525, Genome Release 64-1-1, reverse complement, Verified ORF, "Hsp70 protein that interacts with Zuo1p (a DnaJ homolog) to form a ribosome-associated complex that binds the ribosome via the Zuo1p subunit; also involved in pleiotropic drug resistance via sequential activation of PDR1 and PDR5; binds ATP"	17	1566.17	4825.81	411.988	2409.77	5439.35	7836.08	14088.6	1321.72		326.943	439.917	363.197	552.007	546.499	535.348	530.782	362.022
YHR179W	OYE2 SGDID:S000001222, Chr VIII from 462502-463704, Genome Release 64-1-1, Verified ORF, "Conserved NADPH oxidoreductase containing flavin mononucleotide (FMN), homologous to Oye3p with different ligand binding and catalytic properties; may be involved in sterol metabolism, oxidative stress response, and programmed cell death"	17	1671.17	2554.44	304.267	1556.82	5338.05	5409.65	10629.9	1395.09		673.627	1511.64	1077.1	1580.01	1177.56	1208.62	1807.89	1239.13
YJL140W	RPB4 SGDID:S000003676, Chr X from 150961-151626, Genome Release 64-1-1, Verified ORF, "RNA polymerase II subunit B32; forms two subunit dissociable complex with Rpb7p; involved in recruitment of 3'-end processing factors to transcribing RNA polymerase II complex and in export of mRNA to cytoplasm under stress conditions; also involved in translation initiation"	17	61.5839	76.3422	3.65947	2.68158	8588.34	10492.1	11151.5	1612.6		2320.97	3486.41	3025.2	3072.2	2436.28	2519.29	3725.44	4320.96
YKL104C	GFA1 SGDID:S000001587, Chr XI from 245373-243220, Genome Release 64-1-1, reverse complement, Verified ORF, "Glutamine-fructose-6-phosphate amidotransferase, catalyzes the formation of glucosamine-6-P and glutamate from fructose-6-P and glutamine in the first step of chitin biosynthesis"	17	1365.49	2495.92	216.686	1362.55	3470.82	4351.13	7667.13	1138.56		4226.61	2861.02	3003.58	3335.69	1582.79	1364.54	1276.18	1833.72
YKR001C	VPS1 SGDID:S000001709, Chr XI from 442722-440608, Genome Release 64-1-1, reverse complement, Verified ORF, "Dynamin-like GTPase required for vacuolar sorting; also involved in actin cytoskeleton organization, endocytosis, late Golgi-retention of some proteins, regulation of peroxisome biogenesis"	17	1321.57	2887.66	347.758	1793.88	3769.39	5067.45	10167.5	1074.49		749.084	986.647	1434.06	971.178	786.179	667.065	620.617	751.166
YLL045C	RPL8B SGDID:S000003968, Chr XII from 48629-47859, Genome Release 64-1-1, reverse complement, Verified ORF, "Ribosomal protein L4 of the large (60S) ribosomal subunit, nearly identical to Rpl8Ap and has similarity to rat L7a ribosomal protein; mutation results in decreased amounts of free 60S subunits"	17	2597.26	3395.14	235.102	1528.86	5337.88	6365.01	18342.9	2481.22		5820.8	5544.69	7523.53	5037.03	5308.7	5357.16	4355.36	5166.11
YML100W	TSL1 SGDID:S000004566, Chr XIII from 70624-73920, Genome Release 64-1-1, Verified ORF, "Large subunit of trehalose 6-phosphate synthase (Tps1p)/phosphatase (Tps2p) complex, which converts uridine-5'-diphosphoglucose and glucose 6-phosphate to trehalose, similar to Tps3p and may share function; mutant has aneuploidy tolerance"	17	1811.92	3632.4	217.192	1746.06	3399.17	4557.52	7415.88	883.359		57.3406	64.0516	0	40.1054	567.403	660.811	545.214	487.105
YML126C	ERG13 SGDID:S000004595, Chr XIII from 20535-19060, Genome Release 64-1-1, reverse complement, Verified ORF, "3-hydroxy-3-methylglutaryl-CoA (HMG-CoA) synthase, catalyzes the formation of HMG-CoA from acetyl-CoA and acetoacetyl-CoA; involved in the second step in mevalonate biosynthesis"	17	617.173	838.396	70.4799	438.643	11228.3	11190.7	20354.3	2181.01		791.388	907.545	3223.65	876.271	706.604	838.963	886.27	1008.08
YNL248C	RPA49 SGDID:S000005192, Chr XIV from 182608-181361, Genome Release 64-1-1, reverse complement, Verified ORF, "RNA polymerase I subunit A49"	17	1815.59	2691.67	191.683	1977.22	3407.81	4131.68	9268.88	1024.39		4613.24	6313.3	5497.15	5670.08	3817.85	4186.28	4421.9	4292.43
YOL005C	RPB11 SGDID:S000005365, Chr XV from 316175-315813, Genome Release 64-1-1, reverse complement, Verified ORF, "RNA polymerase II subunit B12.5; part of central core; similar to Rpc19p and bacterial alpha subunit"	17	206.967	133.605	8.22095	21.6191	12571.5	15050.6	29068.3	3331.72		49271.8	38410	28926.4	28683.8	44027.3	30921.8	23449	21719.9
YOR123C	LEO1 SGDID:S000005649, Chr XV from 554570-553176, Genome Release 64-1-1, reverse complement, Verified ORF, "Component of the Paf1 complex; which associates with RNA polymerase II and is involved in histone methylation; plays a role in regulating Ty1 transposition; involved in transcription elongation as demonstrated by the G-less-based run-on (GLRO) assay"	17	115.811	177.777	4.4744	29.7174	8104.46	11008.6	5324.35	684.279		384.502	417.742	348.723	366.892	1088.36	1304.16	1160.01	2259.09
YAR007C	RFA1 SGDID:S000000065, Chr I from 158619-156754, Genome Release 64-1-1, reverse complement, Verified ORF, "Subunit of heterotrimeric Replication Protein A (RPA), which is a highly conserved single-stranded DNA binding protein involved in DNA replication, repair, and recombination"	16	449.551	794.657	60.5449	465.619	6451.27	7646.56	8998.32	1009.04		9079.2	6886.13	5353.24	5109.65	6464.94	5624.19	4821.09	4490.49
YDL084W	SUB2 SGDID:S000002242, Chr IV from 305237-306577, Genome Release 64-1-1, Verified ORF, "Component of the TREX complex required for nuclear mRNA export; member of the DEAD-box RNA helicase superfamily and is involved in early and late steps of spliceosome assembly; homolog of the human splicing factor hUAP56"	16	267.704	382.8	34.8145	208.933	5798.44	6537.52	16542.3	1824.06		315.969	352.778	834.462	354.192	171.08	193.656	169.513	182.989
YER081W	SER3 SGDID:S000000883, Chr V from 322686-324095, Genome Release 64-1-1, Verified ORF, "3-phosphoglycerate dehydrogenase, catalyzes the first step in serine and glycine biosynthesis; isozyme of Ser33p"	16	256.792	546.948	525.946	3328.08	722.395	758.569	13083.9	1331.01		501.461	440.519	180.178	340.927	747.446	549.07	480.25	444.652
YGR218W	CRM1 SGDID:S000003450, Chr VII from 932541-935795, Genome Release 64-1-1, Verified ORF, "Major karyopherin, involved in export of proteins, RNAs, and ribosomal subunits from the nucleus; exportin"	16	802.723	1958.46	144.212	1000.97	3534.14	5265.8	10223.5	948.855		1035.74	713.713	292.614	918.959	1467.11	1406.81	1416.84	926.613
YLR060W	FRS1 SGDID:S000004050, Chr XII from 260979-262766, Genome Release 64-1-1, Verified ORF, "Beta subunit of cytoplasmic phenylalanyl-tRNA synthetase, forms a tetramer with Frs2p to generate active enzyme; able to hydrolyze mis-aminoacylated tRNA-Phe, which could contribute to translational quality control"	16	1411.04	2712.37	266.403	1404.1	3786.39	4570.58	9908.9	1088.61		102.173	189.427	93.848	96.3282	363.417	473.121	532.82	426.055
YLR197W	NOP56 SGDID:S000004187, Chr XII from 546097-547611, Genome Release 64-1-1, Verified ORF, "Essential evolutionarily-conserved nucleolar protein component of the box C/D snoRNP complexes that direct 2'-O-methylation of pre-rRNA during its maturation; overexpression causes spindle orientation defects"	16	643.014	1099.52	96.6849	718.489	4518.05	6092	13069.2	1215.37		1472.79	1543.83	1832.71	1070.08	2174.25	2017.95	1815.56	1590.82
YNL123W	NMA111 SGDID:S000005067, Chr XIV from 394685-397678, Genome Release 64-1-1, Verified ORF, "Serine protease and general molecular chaperone; involved in response to heat stress and promotion of apoptosis; may contribute to lipid homeostasis; sequence similarity to the mammalian Omi/HtrA2 family of serine proteases"	16	226.818	528.467	19.4958	205.141	5746.59	6523.44	10613.6	907.469		67.1148	94.6301	0	72.4691	405.313	386.904	390.008	317.629
YDR001C	NTH1 SGDID:S000002408, Chr IV from 452475-450220, Genome Release 64-1-1, reverse complement, Verified ORF, "Neutral trehalase, degrades trehalose; required for thermotolerance and may mediate resistance to other cellular stresses; may be phosphorylated by Cdc28p"	15	1075.05	1458.81	145.901	1346.1	2169.68	2816.18	11828.1	821.026		8246.24	10483.5	5324.3	8408.6	7258.76	7156.95	7068.88	5079.46
YDR023W	SES1 SGDID:S000002430, Chr IV from 489508-490896, Genome Release 64-1-1, Verified ORF, "Cytosolic seryl-tRNA synthetase, class II aminoacyl-tRNA synthetase that aminoacylates tRNA(Ser), displays tRNA-dependent amino acid recognition which enhances discrimination of the serine substrate, interacts with peroxin Pex21p"	15	1463.09	3052.32	183.189	1097.17	3773.3	4070.89	5739.31	498.586		145	148.983	0	151.543	96.6168	102.849	133.971	104.543
YDR502C	SAM2 SGDID:S000002910, Chr IV from 1454464-1453310, Genome Release 64-1-1, reverse complement, Verified ORF, "S-adenosylmethionine synthetase, catalyzes transfer of the adenosyl group of ATP to the sulfur atom of methionine; one of two differentially regulated isozymes (Sam1p and Sam2p)"	15	1337.94	2379.33	146.524	836.914	5521.03	6731.15	7300.98	898.317		496.555	449.421	0	319.326	1337.66	1478.03	1640.41	1380.24
YGR159C	NSR1 SGDID:S000003391, Chr VII from 807656-806412, Genome Release 64-1-1, reverse complement, Verified ORF, "Nucleolar protein that binds nuclear localization sequences, required for pre-rRNA processing and ribosome biogenesis"	15	192.687	235.27	41.1661	127.071	3382.21	4108.5	11240.1	1211.1		1603.94	1930.16	878.096	1299.11	5005.62	4383.37	3983.36	2675.64
YGR285C	ZUO1 SGDID:S000003517, Chr VII from 1063153-1061852, Genome Release 64-1-1, reverse complement, Verified ORF, "Ribosome-associated chaperone, functions in ribosome biogenesis and, in partnership with Ssz1p and SSb1/2, as a chaperone for nascent polypeptide chains; contains a DnaJ domain and functions as a J-protein partner for Ssb1p and Ssb2p"	15	1908.55	4504.87	395.956	2523.28	5352.26	6355.74	10561	1103.51		342.134	245.252	737.948	253.631	1069.23	1090.49	1010.5	1261.5
YJL050W	MTR4 SGDID:S000003586, Chr X from 342522-345743, Genome Release 64-1-1, Verified ORF, "ATP-dependent 3'-5' RNA helicase of the Dead-box family, involved in nuclear RNA processing and degradation both as a component of the TRAMP complex and in TRAMP independent processes; has a KOW domain that shows RNA binding activity"	15	202.602	394.182	30.6579	148.52	5761.76	7029.29	13238.3	1223.26		10469.9	17935.1	11605.9	13357.7	8128.61	7605.5	6856.66	5367.01
YJR072C	NPA3 SGDID:S000003833, Chr X from 572124-570967, Genome Release 64-1-1, reverse complement, Verified ORF, "Essential, conserved, cytoplasmic ATPase; phosphorylated by the Pcl1p-Pho85p kinase complex"	15	266.431	315.55	213.565	160.525	5101.66	6179.16	10385.5	974.012		730.267	748.345	839.383	781.53	773.435	595.834	656.551	827.626
YKL152C	GPM1 SGDID:S000001635, Chr XI from 164385-163642, Genome Release 64-1-1, reverse complement, Verified ORF, "Tetrameric phosphoglycerate mutase, mediates the conversion of 3-phosphoglycerate to 2-phosphoglycerate during glycolysis and the reverse reaction during gluconeogenesis"	15	2360.79	3443.37	313.966	1810.45	6887.38	7437.4	10873	1790.38		25.474	29.1119	0	37.0523	85.1692	98.8156	116.491	115.296
YNL178W	RPS3 SGDID:S000005122, Chr XIV from 302680-303402, Genome Release 64-1-1, Verified ORF, "Protein component of the small (40S) ribosomal subunit, has apurinic/apyrimidinic (AP) endonuclease activity; essential for viability; has similarity to E. coli S3 and rat S3 ribosomal proteins"	15	1611.78	3092.05	307.882	1421.54	4076.26	5376.36	8236.59	1078.66		5247.74	7061.37	2970.86	4801.39	1783.32	2607.05	1908.64	3448.96
YOR174W	MED4 SGDID:S000005700, Chr XV from 658747-659601, Genome Release 64-1-1, Verified ORF, "Subunit of the RNA polymerase II mediator complex; associates with core polymerase subunits to form the RNA polymerase II holoenzyme; essential for transcriptional regulation"	15	220.695	241.227	85.605	89.4526	7575.55	8866.51	10497.5	860.278		10.2761	14.3369	0	6.76269	150.89	134.268	125.288	55.3217
YOR310C	NOP58 SGDID:S000005837, Chr XV from 898360-896825, Genome Release 64-1-1, reverse complement, Verified ORF, "Protein involved in pre-rRNA processing, 18S rRNA synthesis, and snoRNA synthesis; component of the small subunit processome complex, which is required for processing of pre-18S rRNA"	15	693.981	1224.17	106.996	590.168	4922.85	6483.94	13835.6	1512.21		4462.13	4594.34	5539.65	5080.29	4567.3	4171.33	4828.48	3467.9
YOR340C	RPA43 SGDID:S000005867, Chr XV from 960182-959202, Genome Release 64-1-1, reverse complement, Verified ORF, "RNA polymerase I subunit A43"	15	3711.82	7242.54	923.799	5570.58	4805.12	6662.18	16015.7	1206.7		2042.83	2174.32	1472.6	2321.1	6947.31	6714.11	10993.2	11728.6
YPL028W	ERG10 SGDID:S000005949, Chr XVI from 498096-499292, Genome Release 64-1-1, Verified ORF, "Acetyl-CoA C-acetyltransferase (acetoacetyl-CoA thiolase), cytosolic enzyme that transfers an acetyl group from one acetyl-CoA molecule to another, forming acetoacetyl-CoA; involved in the first step in mevalonate biosynthesis"	15	392.526	450.961	54.9051	261.067	6350.38	6043.88	13216.3	996.656		4743.16	4016.24	7907.74	5865.77	3916.55	4799.46	4973.64	8194.92
YCR088W	ABP1 SGDID:S000000684, Chr III from 265068-266846, Genome Release 64-1-1, Verified ORF, "Actin-binding protein of the cortical actin cytoskeleton, important for activation of the Arp2/3 complex that plays a key role actin in cytoskeleton organization"	14	1483.44	4410.21	238.637	1681.64	4205.94	4753.36	6856.66	583.019		1946.62	2092.38	2428.33	2083.49	1842.86	1353.41	1478.67	1415.16
YEL047C	YEL047C SGDID:S000000773, Chr V from 66797-65385, Genome Release 64-1-1, reverse complement, Verified ORF, "Soluble fumarate reductase, required with isoenzyme Osm1p for anaerobic growth; may interact with ribosomes, based on co-purification experiments; authentic, non-tagged protein is detected in purified mitochondria in high-throughput studies"	14	715.825	1358.87	88.3057	613.022	4278.9	5188.05	7475.14	790.582		54.2093	40.4598	0	84.1885	283.846	312.548	404.851	390.586
YFL045C	SEC53 SGDID:S000001849, Chr VI from 44392-43628, Genome Release 64-1-1, reverse complement, Verified ORF, "Phosphomannomutase, involved in synthesis of GDP-mannose and dolichol-phosphate-mannose; required for folding and glycosylation of secretory proteins in the ER lumen"	14	1711.56	2604.04	205.537	1665.56	5961.3	6612.48	13740	1470.59		4728.23	6141.36	2920.45	5157.07	4694.52	4299.27	5078.77	3894.76
YGL137W	SEC27 SGDID:S000003105, Chr VII from 249869-249886,250087-252738, Genome Release 64-1-1, Verified ORF, "Essential beta'-coat protein of the COPI coatomer, involved in ER-to-Golgi and Golgi-to-ER transport; contains WD40 domains that mediate cargo selective interactions; 45% sequence identity to mammalian beta'-COP"	14	1457.01	2630.61	199.187	1518.42	2325.81	2994.19	5616.91	645.36		286.161	290.381	323.251	237.221	155.567	144.994	140.911	101.201
YKL060C	FBA1 SGDID:S000001543, Chr XI from 327487-326408, Genome Release 64-1-1, reverse complement, Verified ORF, "Fructose 1,6-bisphosphate aldolase, required for glycolysis and gluconeogenesis; catalyzes conversion of fructose 1,6 bisphosphate to glyceraldehyde-3-P and dihydroxyacetone-P; locates to mitochondrial outer surface upon oxidative stress"	14	2046.66	3324.03	202.538	1404.21	6211.22	6340.54	9923.37	1273.09		722.984	639.732	316.541	552.869	3362.31	2723.36	2702.32	2710.35
YKR062W	TFA2 SGDID:S000001770, Chr XI from 559666-560652, Genome Release 64-1-1, Verified ORF, "TFIIE small subunit, involved in RNA polymerase II transcription initiation"	14	99.8226	168.679	5.44281	42.5214	4933.21	5755.27	6973.22	633.984		1154.7	1334.09	512.286	855.269	726.288	714.674	474.413	587.547
YLR075W	RPL10 SGDID:S000004065, Chr XII from 282927-283592, Genome Release 64-1-1, Verified ORF, "Protein component of the large (60S) ribosomal subunit, responsible for joining the 40S and 60S subunits; regulates translation initiation; has similarity to rat L10 ribosomal protein and to members of the QM gene family"	14	1172.59	2125.81	80.4293	770.529	3533.51	3708.47	5647.59	769.647		513.482	606.799	317.922	343.496	453.556	439.498	592.713	710.02
YLR150W	STM1 SGDID:S000004140, Chr XII from 440467-441288, Genome Release 64-1-1, Verified ORF, "Protein required for optimal translation under nutrient stress; perturbs association of Yef3p with ribosomes; involved in TOR signaling; binds G4 quadruplex and purine motif triplex nucleic acid; helps maintain telomere structure"	14	1322.26	3036.96	399.119	1588.22	3068.68	3718.27	9626.21	1273.7		6700.1	7058.28	4753.59	5281.01	4901.1	4489.32	3194.5	4335.18
YLR340W	RPP0 SGDID:S000004332, Chr XII from 805887-806825, Genome Release 64-1-1, Verified ORF, "Conserved ribosomal protein P0 of the ribosomal stalk, which is involved in interaction between translational elongation factors and the ribosome; similar to rat P0, human P0, and E. coli L10e; phosphorylated on serine 302"	14	1526.35	2480.69	283.12	1274.92	3545.74	5221.22	8595.1	1067.76		360.147	336.649	156.013	312.842	1067.05	1137.3	2785.08	2970.57
YML028W	TSA1 SGDID:S000004490, Chr XIII from 220138-220728, Genome Release 64-1-1, Verified ORF, "Thioredoxin peroxidase, acts as both a ribosome-associated and free cytoplasmic antioxidant; self-associates to form a high-molecular weight chaperone complex under oxidative stress; deletion results in mutator phenotype"	14	1254.52	1509.29	404.935	2057.83	4875.9	5288.58	18120.6	1994.78		234.303	318.676	78.9261	174.373	597.616	619.826	553.879	547.73
YMR303C	ADH2 SGDID:S000004918, Chr XIII from 874337-873291, Genome Release 64-1-1, reverse complement, Verified ORF, "Glucose-repressible alcohol dehydrogenase II, catalyzes the conversion of ethanol to acetaldehyde; involved in the production of certain carboxylate esters; regulated by ADR1"	14	834.005	1362.1	276.433	1918.23	2696.58	4174.24	14818.3	1291.92		233.234	397.462	433.747	455.138	269.697	228.732	274.056	167.26
YNL004W	HRB1 SGDID:S000004949, Chr XIV from 622915-622944,623287-624621, Genome Release 64-1-1, Verified ORF, "Poly(A+) RNA-binding protein, involved in the export of mRNAs from the nucleus to the cytoplasm; similar to Gbp2p and Npl3p"	14	193.093	351.676	26.3791	129.155	3967.84	5256.56	10968	1532.43		144.72	135.494	0	205.706	158.947	198.806	248.306	281.445
YPL235W	RVB2 SGDID:S000006156, Chr XVI from 103232-104647, Genome Release 64-1-1, Verified ORF, "Essential protein involved in transcription regulation; component of chromatin remodeling complexes; required for assembly and function of the INO80 complex; also referred to as reptin; member of the RUVB-like protein family"	14	502.331	797.417	80.65	571.416	4290.6	4302.32	9129.85	865.84		1646.48	2140.65	1405.24	1648.64	8982.2	10408.9	10831.2	13425.3
YPR041W	TIF5 SGDID:S000006245, Chr XVI from 648704-649921, Genome Release 64-1-1, Verified ORF, "Translation initiation factor eIF5; functions both as a GTPase-activating protein to mediate hydrolysis of ribosome-bound GTP and as a GDP dissociation inhibitor to prevent recycling of eIF2"	14	1296.47	3166.28	234.596	1469.51	4440.72	5571.05	10418.1	834.073		1901.77	2312.66	1058.88	1488.81	1329.95	1479.01	895.871	1527.44
YBR031W	RPL4A SGDID:S000000235, Chr II from 300166-301254, Genome Release 64-1-1, Verified ORF, "N-terminally acetylated protein component of the large (60S) ribosomal subunit, nearly identical to Rpl4Bp and has similarity to E. coli L4 and rat L4 ribosomal proteins"	13	1517.86	2346.91	154.973	917.313	3884.35	5116.01	7753.95	1003.34		1093.1	1346.44	371.49	1055.7	757.807	748.438	628.795	686.885
YBR072W	HSP26 SGDID:S000000276, Chr II from 382030-382674, Genome Release 64-1-1, Verified ORF, "Small heat shock protein (sHSP) with chaperone activity; forms hollow, sphere-shaped oligomers that suppress unfolded proteins aggregation; oligomer activation requires heat-induced conformational change; also has mRNA binding activity"	13	1408.47	2276.37	1067.16	3378.31	2944.1	3135.48	13315.5	1556.83		4158.8	5028.34	3517.38	3647.16	2444.57	2469.26	1874.59	1770.1
YBR169C	SSE2 SGDID:S000000373, Chr II from 575996-573915, Genome Release 64-1-1, reverse complement, Verified ORF, "Member of the heat shock protein 70 (HSP70) family; may be involved in protein folding; localized to the cytoplasm; highly homologous to the heat shock protein Sse1p"	13	624.487	1296.44	132.521	982.255	2277.39	2577.28	6470.7	619.252		8204.53	7701.88	3679.84	5432.13	4718.93	5512.55	3766.58	4825.19
YBR245C	ISW1 SGDID:S000000449, Chr II from 711539-708150, Genome Release 64-1-1, reverse complement, Verified ORF, "Member of the imitation-switch (ISWI) class of ATP-dependent chromatin remodeling complexes; ATPase that forms a complex with Ioc2p and Ioc4p to regulate transcription elongation, and a complex with Ioc3p to repress transcription initiation"	13	155.451	287.439	17.5669	86.4548	3382.79	4151.16	7206.36	696.68		1889.41	1556.74	1693.17	1659.61	11206.4	10460.2	16542.3	16791.5
YDL100C	GET3 SGDID:S000002258, Chr IV from 283176-282112, Genome Release 64-1-1, reverse complement, Verified ORF, "Guanine nucleotide exchange factor for Gpa1p; amplifies G protein signaling; subunit of the GET complex, which is involved in Golgi to ER trafficking and insertion of proteins into the ER membrane; has low-level ATPase activity"	13	870.027	1542.78	86.1269	742.731	3488.55	3923.47	5734.94	788.917		118.242	155.896	0	159.948	109.629	90.2404	90.1691	73.8252
YDR129C	SAC6 SGDID:S000002536, Chr IV from 715247-713340,715379-715359, Genome Release 64-1-1, reverse complement, Verified ORF, "Fimbrin, actin-bundling protein; cooperates with Scp1p (calponin/transgelin) in the organization and maintenance of the actin cytoskeleton"	13	984.362	2918.11	265.078	1316.12	2724.12	3930.74	6610.46	663.723		433.819	615.217	232.828	508.476	2864.3	2983.87	3580.82	3576.62
YDR155C	CPR1 SGDID:S000002562, Chr IV from 769000-768512, Genome Release 64-1-1, reverse complement, Verified ORF, "Cytoplasmic peptidyl-prolyl cis-trans isomerase (cyclophilin), catalyzes the cis-trans isomerization of peptide bonds N-terminal to proline residues; binds the drug cyclosporin A"	13	2183.22	2489.44	158.326	1401.4	8369.12	7683.61	12903.5	1177.28		1134.53	1166.17	271.322	960.105	1372.38	1192.72	1103.82	769.812
YDR381W	YRA1 SGDID:S000002789, Chr IV from 1236558-1236842,1237609-1238004, Genome Release 64-1-1, Verified ORF, "RNA binding protein required for export of poly(A)+ mRNA from the nucleus; proposed to couple mRNA export with 3' end processing via its interactions with Mex67p and Pcf11p; functionally redundant with Yra2p, another REF family member"	13	188.524	424.428	23.0308	99.1291	4834.73	5477.7	16455.3	1836.06		6140.51	6274.05	4188.69	5899.72	6742.14	6277.66	5734.94	7262.42
YER025W	GCD11 SGDID:S000000827, Chr V from 205251-206834, Genome Release 64-1-1, Verified ORF, "Gamma subunit of the translation initiation factor eIF2, involved in the identification of the start codon; binds GTP when forming the ternary complex with GTP and tRNAi-Met"	13	1201.55	2446.65	301.802	1173.5	3604.92	4675.12	7479.61	758.96		719.201	777.187	757.104	707.804	1210.46	1253.78	1049.91	721.056
YER139C	RTR1 SGDID:S000000941, Chr V from 451243-450563, Genome Release 64-1-1, reverse complement, Verified ORF, "CTD phosphatase; dephosphorylates S5-P in the C-terminal domain of Rpo21p; has a cysteine-rich motif required for function and conserved in eukaryotes; shuttles between the nucleus and cytoplasm"	13	94.629	143.135	3.56634	31.6962	3898.57	4790.17	7927.19	532.81		337.958	442.943	206.274	285.517	1072.96	1272.45	1214.56	1491.22
YER156C	YER156C SGDID:S000000958, Chr V from 484341-483325, Genome Release 64-1-1, reverse complement, Uncharacterized ORF, "Putative protein of unknown function; interacts with Hsp82p and copurifies with Ipl1p; expression is copper responsive and downregulated in strains deleted for MAC1, a copper-responsive transcription factor; similarity to mammalian MYG1"	13	472.032	1031.83	44.3113	360.095	4062.39	5157.97	7661.66	1050.36		267.3	361.535	94.188	216.204	298.741	298.568	261.402	226.883
YFR009W	GCN20 SGDID:S000001905, Chr VI from 162488-164746, Genome Release 64-1-1, Verified ORF, "Positive regulator of the Gcn2p kinase activity, forms a complex with Gcn1p; proposed to stimulate Gcn2p activation by an uncharged tRNA"	13	615.116	2883.2	140.828	767.744	2867.69	4469.09	6672.49	521.057		98.3658	156.008	0	50.8237	1509.81	1489.61	1206.4	1231.57
YFR010W	UBP6 SGDID:S000001906, Chr VI from 165067-166566, Genome Release 64-1-1, Verified ORF, "Ubiquitin-specific protease situated in the base subcomplex of the 26S proteasome, releases free ubiquitin from branched polyubiquitin chains; works in opposition to Hul5p polyubiquitin elongation activity; mutant has aneuploidy tolerance"	13	471.996	1070.09	89.7534	619.958	3151.26	3584.88	8684.32	745.076		257.421	269.09	173.114	108.567	1336.26	1236.77	375.794	475.739
YGR086C	PIL1 SGDID:S000003318, Chr VII from 650617-649598, Genome Release 64-1-1, reverse complement, Verified ORF, "Primary component of eisosomes, which are large immobile cell cortex structures associated with endocytosis; null mutants show activation of Pkc1p/Ypk1p stress resistance pathways; detected in phosphorylated state in mitochondria; member of the BAR domain family"	13	1165.15	2138.15	193.718	1202.03	3342.31	4109.95	7008.31	978.078		1103.25	1433.33	1149.23	1240.27	915.921	926.252	1024.15	1082.43
YKL056C	TMA19 SGDID:S000001539, Chr XI from 334915-334412, Genome Release 64-1-1, reverse complement, Verified ORF, "Protein that associates with ribosomes; homolog of translationally controlled tumor protein; green fluorescent protein (GFP)-fusion protein localizes to the cytoplasm and relocates to the mitochondrial outer surface upon oxidative stress"	13	2416.96	4166.33	312.91	1593.25	7490.95	9447.62	12123.1	1580.7		6382.95	5998	7006.02	9343.92	5166.3	4994.02	7478.34	7934.01
YLR226W	BUR2 SGDID:S000004216, Chr XII from 589354-590541, Genome Release 64-1-1, Verified ORF, "Cyclin for the Sgv1p (Bur1p) protein kinase; Sgv1p and Bur2p comprise a CDK-cyclin complex involved in transcriptional regulation through its phosphorylation of the carboxy-terminal domain of the largest subunit of RNA polymerase II"	13	153.843	188.687	8.82816	70.1003	4600.89	5857.79	14150.2	1518.46		10395.5	11725.2	13316.8	10338.2	11994.8	10407.7	10571.2	7382.28
YLR303W	MET17 SGDID:S000004294, Chr XII from 732542-733876, Genome Release 64-1-1, Verified ORF, "Methionine and cysteine synthase (O-acetyl homoserine-O-acetyl serine sulfhydrylase), required for sulfur amino acid synthesis"	13	1737.69	3087.48	314.238	2181.13	5172.04	6128.24	11676.4	1266.58		1651.07	2257.62	1844.39	2109.32	12914.6	12657.4	16654.8	16125.9
YMR012W	CLU1 SGDID:S000004614, Chr XIII from 291134-294967, Genome Release 64-1-1, Verified ORF, "eIF3 component of unknown function; deletion causes defects in mitochondrial organization but not in growth or translation initiation, can rescue cytokinesis and mitochondrial organization defects of the Dictyostelium cluA- mutant"	13	815.485	2073.93	150.011	1074.82	2463.82	3149.48	6230.53	548.339		2321.15	2951.24	2820.42	2988.14	3172.85	3600.86	3541.65	4702.82
YOL123W	HRP1 SGDID:S000005483, Chr XV from 87844-89448, Genome Release 64-1-1, Verified ORF, "Subunit of cleavage factor I, a five-subunit complex required for the cleavage and polyadenylation of pre-mRNA 3' ends; RRM-containing heteronuclear RNA binding protein and hnRNPA/B family member that binds to poly (A) signal sequences"	13	170.081	259.18	86.7587	147.402	2218.09	2984.5	7959.49	931.771		437.24	501.866	608.207	529.927	667.334	828.34	730.88	1103.82
YOR361C	PRT1 SGDID:S000005888, Chr XV from 1017652-1015361, Genome Release 64-1-1, reverse complement, Verified ORF, "eIF3b subunit of the core complex of translation initiation factor 3 (eIF3), essential for translation; part of a subcomplex (Prt1p-Rpg1p-Nip1p) that stimulates binding of mRNA and tRNA(i)Met to ribosomes"	13	905.965	2273.43	161.592	1013.34	2816.19	3911.21	7459.2	442.532		4902.95	3999.04	3567.11	3197.9	3624.16	2872.74	2779.63	2536.21
YPL190C	NAB3 SGDID:S000006111, Chr XVI from 187725-185317, Genome Release 64-1-1, reverse complement, Verified ORF, "Single stranded RNA binding protein; acidic ribonucleoprotein; required for termination of non-poly(A) transcripts and efficient splicing; interacts with Nrd1p"	13	123.03	243.385	23.6395	66.6163	3867.22	4753.3	10262.7	1215.69		3334.96	6929.61	4763.37	3095.74	3358.93	5457.71	5280.62	2073.48
YPR070W	MED1 SGDID:S000006274, Chr XVI from 685898-687598, Genome Release 64-1-1, Verified ORF, "Subunit of the RNA polymerase II mediator complex; associates with core polymerase subunits to form the RNA polymerase II holoenzyme; essential for transcriptional regulation"	13	66.8542	140.549	4.64325	27.7369	4467.75	5644.04	6644.65	555.945		6311.92	2994.57	4608.92	1977.57	91799.3	97828.2	91963.3	96610.5
YBR011C	IPP1 SGDID:S000000215, Chr II from 257975-257112, Genome Release 64-1-1, reverse complement, Verified ORF, "Cytoplasmic inorganic pyrophosphatase (PPase), homodimer that catalyzes the rapid exchange of oxygens from Pi with water, highly expressed and essential for viability, active-site residues show identity to those from E. coli PPase"	12	1209.07	2496.87	275.253	1164.23	4917.74	5406.18	8150.87	852.981		429.625	521.179	822.425	618.162	373.463	425.741	380.302	494.58
YBR154C	RPB5 SGDID:S000000358, Chr II from 549009-548362, Genome Release 64-1-1, reverse complement, Verified ORF, "RNA polymerase subunit ABC27, common to RNA polymerases I, II, and III; contacts DNA and affects transactivation"	12	223.245	269.553	36.1268	159.853	6521.7	7111.36	10031.6	1078.13		3270.38	3726.55	3432.48	3297.15	2246.2	2589.77	2684.5	2259.35
YCR053W	THR4 SGDID:S000000649, Chr III from 216697-218241, Genome Release 64-1-1, Verified ORF, "Threonine synthase, conserved protein that catalyzes formation of threonine from O-phosphohomoserine; expression is regulated by the GCN4-mediated general amino acid control pathway"	12	1168.38	2577.87	109.477	1058.58	3755.86	4473.02	7068.88	551.782		52990.4	45496.4	48527.7	55190.4	16917.9	16809.7	16922.5	19367.7
YDL014W	NOP1 SGDID:S000002172, Chr IV from 427364-428347, Genome Release 64-1-1, Verified ORF, "Nucleolar protein, component of the small subunit processome complex, which is required for processing of pre-18S rRNA; has similarity to mammalian fibrillarin"	12	289.442	534.662	30.2793	292.209	3594.71	4196.25	10993.2	1274.08		892.478	921.681	567.422	1056.54	913.274	840.721	821.982	509.747
YDL022W	GPD1 SGDID:S000002180, Chr IV from 411825-413000, Genome Release 64-1-1, Verified ORF, "NAD-dependent glycerol-3-phosphate dehydrogenase, key enzyme of glycerol synthesis, essential for growth under osmotic stress; expression regulated by high-osmolarity glycerol response pathway; homolog of Gpd2p"	12	672.042	987.588	162.597	738.456	2026.52	2999.61	4973.64	890.215		19.279	40.5142	0	33.0178	273.969	295.032	366.888	363.306
YDL040C	NAT1 SGDID:S000002198, Chr IV from 381438-378874, Genome Release 64-1-1, reverse complement, Verified ORF, "Subunit of the N-terminal acetyltransferase NatA (Nat1p, Ard1p, Nat5p); N-terminally acetylates many proteins, which influences multiple processes such as the cell cycle, heat-shock resistance, mating, sporulation, and telomeric silencing"	12	669.926	1510.15	60.0496	649.237	2429.06	2687	5078.77	423.088		356.666	466.453	193.246	318.719	1302.58	1290.33	1144.38	725.088
YDR091C	RLI1 SGDID:S000002498, Chr IV from 628534-626708, Genome Release 64-1-1, reverse complement, Verified ORF, "Essential iron-sulfur protein required for ribosome biogenesis and translation initiation and termination; facilitates binding of a multifactor complex (MFC) of initiation factors to the small ribosomal subunit; predicted ABC family ATPase"	12	693.697	1532.68	116.165	567.026	2311.15	2751.95	4489.21	448.023		207.866	229.621	106.94	146.569	1139.57	1137	888.519	977.289
YDR099W	BMH2 SGDID:S000002506, Chr IV from 653607-654428, Genome Release 64-1-1, Verified ORF, "14-3-3 protein, minor isoform; controls proteome at post-transcriptional level, binds proteins and DNA, involved in regulation of many processes including exocytosis, vesicle transport, Ras/MAPK signaling, and rapamycin-sensitive signaling"	12	1287.11	2488.54	97.4782	895.269	3955.48	4224.45	5541.95	370.095		6700.06	7103.38	5853.1	5633.45	6909.94	7148.42	8531.13	7517.07
YDR127W	ARO1 SGDID:S000002534, Chr IV from 704484-709250, Genome Release 64-1-1, Verified ORF, "Pentafunctional arom protein, catalyzes steps 2 through 6 in the biosynthesis of chorismate, which is a precursor to aromatic amino acids"	12	1239.4	2458.43	126.5	784.499	3464.09	3904.79	4478.79	391.98		472.217	501.512	231.239	378.441	2367.5	2470.82	2645.98	2191.06
YDR289C	RTT103 SGDID:S000002697, Chr IV from 1039509-1038280, Genome Release 64-1-1, reverse complement, Verified ORF, "Protein that interacts with exonuclease Rat1p and Rai1p and plays a role in transcription termination by RNA polymerase II, has an RPR domain (carboxy-terminal domain interacting domain); also involved in regulation of Ty1 transposition"	12	122.022	237.396	6.69661	101.839	3989.63	4838.99	10275.6	713.416		644.131	760.92	192.87	281.102	335.825	397.496	277.813	283.96
YDR341C	YDR341C SGDID:S000002749, Chr IV from 1153626-1151803, Genome Release 64-1-1, reverse complement, Verified ORF, "Arginyl-tRNA synthetase, proposed to be cytoplasmic but the authentic, non-tagged protein is detected in highly purified mitochondria in high-throughput studies"	12	1061.04	2557.59	132.648	1118.72	2813.62	3227.56	5150	409.414		2341.66	3580.68	4022.26	3044.74	2292.12	2615.04	3664.59	2175.25
YFL022C	FRS2 SGDID:S000001872, Chr VI from 95010-93499, Genome Release 64-1-1, reverse complement, Verified ORF, "Alpha subunit of cytoplasmic phenylalanyl-tRNA synthetase, forms a tetramer with Frs1p to form active enzyme; evolutionarily distant from mitochondrial phenylalanyl-tRNA synthetase based on protein sequence, but substrate binding is similar"	12	1479.96	3013.4	145.2	1052.42	3777.13	3859.13	4230.63	589.294		6958.48	7797.61	6476.68	5980.5	4246.98	4273.85	4146.79	3293.53
YGR061C	ADE6 SGDID:S000003293, Chr VII from 615965-611889, Genome Release 64-1-1, reverse complement, Verified ORF, "Formylglycinamidine-ribonucleotide (FGAM)-synthetase, catalyzes a step in the 'de novo' purine nucleotide biosynthetic pathway"	12	804.55	1388.81	87.289	788.634	2582.25	2433.28	4312.98	350.001		233.727	305.901	189.644	236.452	562.335	682.219	636.893	582.201
YGR124W	ASN2 SGDID:S000003356, Chr VII from 739944-741662, Genome Release 64-1-1, Verified ORF, "Asparagine synthetase, isozyme of Asn1p; catalyzes the synthesis of L-asparagine from L-aspartate in the asparagine biosynthetic pathway"	12	923.405	1751.21	98.8271	876.281	3335.62	3940.18	6269.91	556.443		1068.56	692.53	1175.1	567.955	6712.19	6341.93	10239.6	8167.39
YGR211W	ZPR1 SGDID:S000003443, Chr VII from 915241-916701, Genome Release 64-1-1, Verified ORF, "Essential protein with two zinc fingers, present in the nucleus of growing cells but relocates to the cytoplasm in starved cells via a process mediated by Cpr1p; binds to translation elongation factor eEF-1 (Tef1p)"	12	944.492	1618.01	116.868	862.946	2886.69	3522.13	6266.2	711.331		27589.1	23835.1	21437.7	28610.4	20114.4	18568.6	19670.1	19697.4
YHR065C	RRP3 SGDID:S000001107, Chr VIII from 229037-227532, Genome Release 64-1-1, reverse complement, Verified ORF, "Protein involved in rRNA processing; required for maturation of the 35S primary transcript of pre-rRNA and for cleavage leading to mature 18S rRNA; homologous to eIF-4a, which is a DEAD box RNA-dependent ATPase with helicase activity"	12	226.87	376.018	12.2495	232.975	2692.42	3799.56	7743.39	907.042		630.446	702.831	868.491	604.074	614.063	647.209	621.271	594.858
YHR203C	RPS4B SGDID:S000001246, Chr VIII from 505247-504476,505530-505517, Genome Release 64-1-1, reverse complement, Verified ORF, "Protein component of the small (40S) ribosomal subunit; identical to Rps4Ap and has similarity to rat S4 ribosomal protein"	12	1804.52	3444.89	149.761	1265.73	5285.9	6431.77	7527.28	1227.61		228.337	280.694	310.797	236.612	170.264	196.606	176.286	125.909
YIL075C	RPN2 SGDID:S000001337, Chr IX from 220700-217863, Genome Release 64-1-1, reverse complement, Verified ORF, "Subunit of the 26S proteasome, substrate of the N-acetyltransferase Nat1p"	12	598.218	1589.02	133.385	729.228	2669.67	3241.48	5611.17	498.615		5970.37	7997.37	6528.24	6464.83	5009.35	5769.76	6686.42	5028.07
YJL167W	ERG20 SGDID:S000003703, Chr X from 105014-106072, Genome Release 64-1-1, Verified ORF, "Farnesyl pyrophosphate synthetase, has both dimethylallyltranstransferase and geranyltranstransferase activities; catalyzes the formation of C15 farnesyl pyrophosphate units for isoprenoid and sterol biosynthesis"	12	1094.87	2447.82	140.397	1121.83	4467.44	5431.75	8992.99	1087.13		243.225	279.589	70.0096	126.133	2158.29	2011.94	2424.91	2020.06
YJR070C	LIA1 SGDID:S000003831, Chr X from 570598-569621, Genome Release 64-1-1, reverse complement, Verified ORF, "Deoxyhypusine hydroxylase, a HEAT-repeat containing metalloenzyme that catalyzes hypusine formation; binds to and is required for the modification of Hyp2p (eIF5A); complements S. pombe mmd1 mutants defective in mitochondrial positioning"	12	845.026	2194.32	133.27	647.941	4103.27	5672.41	7661.17	660.921		444.05	447.51	354.875	428.586	586.289	398.803	361.71	272.081
YLR106C	MDN1 SGDID:S000004096, Chr XII from 363738-349006, Genome Release 64-1-1, reverse complement, Verified ORF, "Huge dynein-related AAA-type ATPase (midasin), forms extended pre-60S particle with the Rix1 complex (Rix1p-Ipi1p-Ipi3p); acts in removal of ribosomal biogenesis factors at successive steps of pre-60S assembly and export from nucleus"	12	288.756	426.864	54.1431	199.432	2957.91	3587.17	5256.39	476.707		799.801	598.605	532.172	635.529	2361.99	1538.27	1653.25	2205.09
YLR216C	CPR6 SGDID:S000004206, Chr XII from 573211-572096, Genome Release 64-1-1, reverse complement, Verified ORF, "Peptidyl-prolyl cis-trans isomerase (cyclophilin), catalyzes the cis-trans isomerization of peptide bonds N-terminal to proline residues; binds to Hsp82p and contributes to chaperone activity"	12	1195.92	2171.7	277.601	2334.18	4701.45	4663.23	15958.3	1126.53		170.511	220.014	177.25	227.396	1449.24	1493.94	2177	2314.47
YLR432W	IMD3 SGDID:S000004424, Chr XII from 1002557-1004128, Genome Release 64-1-1, Verified ORF, "Inosine monophosphate dehydrogenase, catalyzes the first step of GMP biosynthesis, member of a four-gene family in S. cerevisiae, constitutively expressed"	12	415.142	1203.76	128.715	536.368	1272.43	2266.58	5068.53	355.442		812.357	861.473	759.93	2388.2	451.328	351.508	683.443	377.31
YMR061W	RNA14 SGDID:S000004665, Chr XIII from 392755-394788, Genome Release 64-1-1, Verified ORF, "Cleavage and polyadenylation factor I (CF I) component; involved in cleavage and polyadenylation of mRNA 3' ends; bridges interaction between Rna15p and Hrp1p in the CF I complex; mutant displays reduced transcription elongation in the G-less-based run-on (GLRO) assay; required for gene looping"	12	176.678	308.194	19.5307	198.343	2541.49	3376.45	5420.91	687.404		3923.2	3085.91	1439.07	3093.11	2155.5	1976.8	1702.57	1749.81
YMR076C	PDS5 SGDID:S000004681, Chr XIII from 420029-416196, Genome Release 64-1-1, reverse complement, Verified ORF, "Protein required for establishment and maintenance of sister chromatid condensation and cohesion, colocalizes with cohesin on chromosomes, may function as a protein-protein interaction scaffold; also required during meiosis"	12	155.388	389.921	13.6066	146.475	2588.43	3691.81	5801.85	522.48		58673.5	46862.4	44726	43530.9	33329.5	31048.8	26612.1	29767.5
YMR169C	ALD3 SGDID:S000004779, Chr XIII from 600872-599352, Genome Release 64-1-1, reverse complement, Verified ORF, "Cytoplasmic aldehyde dehydrogenase, involved in beta-alanine synthesis; uses NAD+ as the preferred coenzyme; very similar to Ald2p; expression is induced by stress and repressed by glucose"	12	366.75	929.994	156.967	1253.34	855.197	1171.18	6464.07	635.437		958.92	1248.89	1226.83	1043.92	1083.34	923.558	893.864	759.599
YNL139C	THO2 SGDID:S000005083, Chr XIV from 365717-360924, Genome Release 64-1-1, reverse complement, Verified ORF, "Subunit of the THO complex, which is required for efficient transcription elongation and involved in transcriptional elongation-associated recombination; required for LacZ RNA expression from certain plasmids"	12	96.9067	200.334	13.6566	68.7772	1975.27	2634.45	4999.4	732.219		7587.53	5932.57	7095.74	10692.5	4193.23	4505.96	11828.1	7558
YOR323C	PRO2 SGDID:S000005850, Chr XV from 922905-921535, Genome Release 64-1-1, reverse complement, Verified ORF, "Gamma-glutamyl phosphate reductase, catalyzes the second step in proline biosynthesis"	12	1283.64	2612.08	220.326	1049.96	3833	4539.53	6114.53	856.35		3312.4	5878.73	7383.07	4256.82	3536.98	3621.87	4204.65	3169.81
YBR181C	RPS6B SGDID:S000000385, Chr II from 592416-591712,592774-592769, Genome Release 64-1-1, reverse complement, Verified ORF, "Protein component of the small (40S) ribosomal subunit; identical to Rps6Ap and has similarity to rat S6 ribosomal protein"	11	2048.7	2881.08	133.251	1198.54	5054.49	5359.75	7557.74	557.002		17.2086	36.2692	0	0	89.2867	151.574	112.33	102.553
YBR189W	RPS9B SGDID:S000000393, Chr II from 604508-604514,604928-605508, Genome Release 64-1-1, Verified ORF, "Protein component of the small (40S) ribosomal subunit; nearly identical to Rps9Ap and has similarity to E. coli S4 and rat S9 ribosomal proteins"	11	1200.17	2067.15	85.7588	864.314	2851.18	3617.23	4644.36	646.711		1575.32	753.661	610.813	542.12	1029.72	669.192	476.448	480.41
YBR196C	PGI1 SGDID:S000000400, Chr II from 613900-612236, Genome Release 64-1-1, reverse complement, Verified ORF, "Glycolytic enzyme phosphoglucose isomerase, catalyzes the interconversion of glucose-6-phosphate and fructose-6-phosphate; required for cell cycle progression and completion of the gluconeogenic events of sporulation"	11	1596.9	2388.74	216.314	1416.74	4129.39	4488.3	6138.19	908.561		412.721	552.683	251.784	468.541	694.519	783.122	1099.32	930.056
YBR198C	TAF5 SGDID:S000000402, Chr II from 618523-616127, Genome Release 64-1-1, reverse complement, Verified ORF, "Subunit (90 kDa) of TFIID and SAGA complexes, involved in RNA polymerase II transcription initiation and in chromatin modification"	11	212.569	459.721	40.242	208.806	2505.84	2989.22	5421.36	595.795		10326.3	12412.9	8909.21	8715.13	7292.47	6513.53	5739.31	4589.76
YBR236C	ABD1 SGDID:S000000440, Chr II from 691693-690383, Genome Release 64-1-1, reverse complement, Verified ORF, "Methyltransferase, catalyzes the transfer of a methyl group from S-adenosylmethionine to the GpppN terminus of capped mRNA"	11	76.2559	183.275	12.5297	29.8374	4096.31	5072.04	4661.07	460.888		2619.35	1771.5	3247.39	2194.75	1722.39	1290.31	1685.53	1693.61
YCR031C	RPS14A SGDID:S000000627, Chr III from 177906-177500,178220-178214, Genome Release 64-1-1, reverse complement, Verified ORF, "Ribosomal protein 59 of the small subunit, required for ribosome assembly and 20S pre-rRNA processing; mutations confer cryptopleurine resistance; nearly identical to Rps14Bp and similar to E. coli S11 and rat S14 ribosomal proteins"	11	1286.4	1693.29	110.072	643.267	3345.12	3515.06	4821.09	487.802		1252.94	1075.34	1448.82	1307.53	2055.59	2553.67	2310.01	4088.79
YDL195W	SEC31 SGDID:S000002354, Chr IV from 107208-111029, Genome Release 64-1-1, Verified ORF, "Component of the Sec13p-Sec31p complex of the COPII vesicle coat, required for vesicle formation in ER to Golgi transport; mutant has increased aneuploidy tolerance"	11	845.921	1966.54	134.232	813.874	2591.96	3606.04	6686.42	546.2		25016	25524.2	33568.3	34767.6	13676.8	13630.4	18188.3	22672.7
YDR168W	CDC37 SGDID:S000002575, Chr IV from 790328-791848, Genome Release 64-1-1, Verified ORF, "Essential Hsp90p co-chaperone; necessary for passage through the START phase of the cell cycle; stabilizes protein kinase nascent chains and participates along with Hsp90p in their folding"	11	632.121	1548.65	133.921	672.083	2661.26	3060.59	4811.42	372.615		1896.33	1935.58	2279.27	3672.74	1538.14	1630.86	2900.29	3175.22
YDR460W	TFB3 SGDID:S000002868, Chr IV from 1383811-1384776, Genome Release 64-1-1, Verified ORF, "Subunit of TFIIH and nucleotide excision repair factor 3 complexes, involved in transcription initiation, required for nucleotide excision repair; ring finger protein similar to mammalian CAK and TFIIH subunit"	11	115.137	201.807	5.58022	44.0522	4544.25	6214.78	7459.47	709.829		24.0143	83.7781	0	8.11009	124.495	271.313	259.325	6.52565
YER062C	HOR2 SGDID:S000000864, Chr V from 280682-279930, Genome Release 64-1-1, reverse complement, Verified ORF, "One of two redundant DL-glycerol-3-phosphatases (RHR2/GPP1 encodes the other) involved in glycerol biosynthesis; induced in response to hyperosmotic stress and oxidative stress, and during the diauxic transition"	11	1372.83	2022.36	122.966	931.736	3743.29	4101.22	7107.05	887.242		10074.9	9882.98	6849.8	8345.06	12059.8	9163.66	8334.63	9070.67
YER090W	TRP2 SGDID:S000000892, Chr V from 337949-339472, Genome Release 64-1-1, Verified ORF, "Anthranilate synthase, catalyzes the initial step of tryptophan biosynthesis, forms multifunctional hetero-oligomeric anthranilate synthase:indole-3-glycerol phosphate synthase enzyme complex with Trp3p"	11	940.68	1906.54	126.2	966.16	3420.51	3766.09	7591.98	528.267		246.755	316.713	408.281	261.069	223.517	282.525	270.045	281.14
YFL014W	HSP12 SGDID:S000001880, Chr VI from 107256-107585, Genome Release 64-1-1, Verified ORF, "Plasma membrane protein involved in maintaining membrane organization in stress conditions; induced by heat shock, oxidative stress, osmostress, stationary phase, glucose depletion, oleate and alcohol; regulated by HOG and Ras-Pka pathways"	11	1491.77	2224.27	456.517	1866.38	2344.09	3144.72	10961.1	1757.46		885.568	919.453	290.252	778.825	680.838	631.737	658.413	650.343
YFL037W	TUB2 SGDID:S000001857, Chr VI from 56336-57709, Genome Release 64-1-1, Verified ORF, "Beta-tubulin; associates with alpha-tubulin (Tub1p and Tub3p) to form tubulin dimer, which polymerizes to form microtubules"	11	393.78	594.071	86.2455	322.663	2160.33	2854.1	3791.18	465.04		2359.29	1939.68	2779.17	1717.57	2173.61	2429.3	2354.14	2629.52
YFR053C	HXK1 SGDID:S000001949, Chr VI from 255049-253592, Genome Release 64-1-1, reverse complement, Verified ORF, "Hexokinase isoenzyme 1, a cytosolic protein that catalyzes phosphorylation of glucose during glucose metabolism; expression is highest during growth on non-glucose carbon sources; glucose-induced repression involves the hexokinase Hxk2p"	11	1148.21	3179.82	208.153	1380.54	2897.98	4064.89	7524.66	815.433		2953.48	2634.09	2999.57	2619.88	2328.53	2504.06	1924.69	4879.65
YGL009C	LEU1 SGDID:S000002977, Chr VII from 478652-476313, Genome Release 64-1-1, reverse complement, Verified ORF, "Isopropylmalate isomerase, catalyzes the second step in the leucine biosynthesis pathway"	11	672.073	1494.76	77.0666	781.611	2776.95	3493.05	6145.26	748.628		5993.85	6510.86	4641.58	5561.24	2849.44	2805.44	3228.94	1894.19
YGL043W	DST1 SGDID:S000003011, Chr VII from 417483-418412, Genome Release 64-1-1, Verified ORF, "General transcription elongation factor TFIIS, enables RNA polymerase II to read through blocks to elongation by stimulating cleavage of nascent transcripts stalled at transcription arrest sites"	11	316.311	627.998	40.6288	255.947	5038.81	5999.52	9610.66	1271.33		185.287	501.036	0	107.849	1132.06	1529.35	1180	989.358
YGL147C	RPL9A SGDID:S000003115, Chr VII from 228329-227754, Genome Release 64-1-1, reverse complement, Verified ORF, "Protein component of the large (60S) ribosomal subunit, nearly identical to Rpl9Bp and has similarity to E. coli L6 and rat L9 ribosomal proteins"	11	2149.13	2978.7	175.245	1276.04	6648.27	6573.94	8907.28	1296.89		490.396	519.462	444.21	438.703	388.579	364.139	412.542	282.304
YHR020W	YHR020W SGDID:S000001062, Chr VIII from 143996-146062, Genome Release 64-1-1, Verified ORF, "Protein of unknown function that may interact with ribosomes, based on co-purification experiments; has similarity to proline-tRNA ligase; YHR020W is an essential gene"	11	1406.51	2566.26	187.732	1164.75	3702.01	3922.78	5547.14	532.636		4896	6232.98	5649.57	4504.05	4466.64	4403.19	4489.21	4124.3
YHR104W	GRE3 SGDID:S000001146, Chr VIII from 323409-324392, Genome Release 64-1-1, Verified ORF, "Aldose reductase involved in methylglyoxal, d-xylose, arabinose, and galactose metabolism; stress induced (osmotic, ionic, oxidative, heat shock, starvation and heavy metals); regulated by the HOG pathway"	11	969.863	1597.98	169.858	1407.26	2360.72	2633.53	7582.59	656.479		458.367	545.16	423.811	495.869	3160.5	3592.91	3565.53	2780.54
YJL026W	RNR2 SGDID:S000003563, Chr X from 392404-393603, Genome Release 64-1-1, Verified ORF, "Ribonucleotide-diphosphate reductase (RNR), small subunit; the RNR complex catalyzes the rate-limiting step in dNTP synthesis and is regulated by DNA replication and DNA damage checkpoint pathways via localization of the small subunits"	11	509.375	1003.28	203.774	602.64	2928.72	3390.74	7252.59	806.142		659.285	769.183	163.805	536.397	909.174	779.528	787.062	817.784
YKL157W	APE2 SGDID:S000001640, Chr XI from 154991-155271,155655-158232, Genome Release 64-1-1, Verified ORF, "Aminopeptidase yscII; may have a role in obtaining leucine from dipeptide substrates; sequence coordinates have changed since RT-PCR analysis showed that the adjacent ORF YKL158W comprises the 5' exon of APE2/YKL157W"	11	816.317	1656.57	125.804	701.036	3009.45	3317.43	4683.74	446.442		200.486	313.349	71.3752	299.682	418.685	294.101	283.946	435.265
YKR002W	PAP1 SGDID:S000001710, Chr XI from 443232-444938, Genome Release 64-1-1, Verified ORF, "Poly(A) polymerase, one of three factors required for mRNA 3'-end polyadenylation, forms multiprotein complex with polyadenylation factor I (PF I), also required for mRNA nuclear export; may also polyadenylate rRNAs; required for gene looping"	11	130.908	359.613	33.5585	199.85	2454.61	3431.42	5957.63	682.64		9084.21	10120.2	4740.75	7111.38	7644.56	6759.23	5541.95	3406.93
YLR418C	CDC73 SGDID:S000004410, Chr XII from 958095-956914, Genome Release 64-1-1, reverse complement, Verified ORF, "Component of the Paf1p complex; binds to and modulates the activity of RNA polymerases I and II; required for expression of certain genes, modification of some histones, and telomere maintenance; involved in transcription elongation as demonstrated by the G-less-based run-on (GLRO) assay"	11	143.299	198.253	15.3786	64.1763	8184.96	10701.7	6233.34	551.871		432.359	448.291	280.662	427.638	702.085	702.552	914.607	660.756
YLR441C	RPS1A SGDID:S000004433, Chr XII from 1018908-1018141, Genome Release 64-1-1, reverse complement, Verified ORF, "Ribosomal protein 10 (rp10) of the small (40S) subunit; nearly identical to Rps1Bp and has similarity to rat S3a ribosomal protein"	11	1788.05	2761.84	177.639	1194.54	4265.8	4506.2	6634.88	738.763		553.511	534.639	472.596	509.089	1135.48	1177.94	1064.71	919.922
YMR105C	PGM2 SGDID:S000004711, Chr XIII from 477606-475897, Genome Release 64-1-1, reverse complement, Verified ORF, "Phosphoglucomutase, catalyzes the conversion from glucose-1-phosphate to glucose-6-phosphate, which is a key step in hexose metabolism; functions as the acceptor for a Glc-phosphotransferase"	11	598.944	1076.17	82.8913	818.951	1378.82	1465.27	4499.63	419.122		801.234	115.159	210.74	172.722	364.596	406.343	335.719	490.022
YMR235C	RNA1 SGDID:S000004848, Chr XIII from 742735-741512, Genome Release 64-1-1, reverse complement, Verified ORF, "GTPase activating protein (GAP) for Gsp1p, involved in nuclear transport"	11	1002.77	3174.16	236.672	1032.08	4397.82	6031.69	7800.11	899.901		537.583	872.12	325.546	639.213	450.292	487.931	481.123	299.359
YMR300C	ADE4 SGDID:S000004915, Chr XIII from 867091-865559, Genome Release 64-1-1, reverse complement, Verified ORF, "Phosphoribosylpyrophosphate amidotransferase (PRPPAT; amidophosphoribosyltransferase), catalyzes first step of the 'de novo' purine nucleotide biosynthetic pathway"	11	581.593	1320.9	66.496	415.183	2172.8	3025.54	4831.85	433.213		8747.48	9997.74	6152.2	6231.5	6694.87	6247.77	4478.79	3608.39
YNL220W	ADE12 SGDID:S000005164, Chr XIV from 234413-235714, Genome Release 64-1-1, Verified ORF, "Adenylosuccinate synthase, catalyzes the first step in synthesis of adenosine monophosphate from inosine 5'monophosphate during purine nucleotide biosynthesis; exhibits binding to single-stranded autonomously replicating (ARS) core sequence"	11	597.007	1741.46	106.986	830.682	3178.24	4306.65	6892.6	715.623		6947.47	11867.1	12891.8	10454.3	5264.77	6289.29	6610.46	6109.94
YOL006C	TOP1 SGDID:S000005366, Chr XV from 315387-313078, Genome Release 64-1-1, reverse complement, Verified ORF, "Topoisomerase I, nuclear enzyme that relieves torsional strain in DNA by cleaving and re-sealing the phosphodiester backbone; relaxes both positively and negatively supercoiled DNA; functions in replication, transcription, and recombination"	11	118.147	218.75	9.95338	71.9059	2935.24	3834.87	6397.91	546.298		238.512	261.124	105.947	313.411	969.989	1069.35	1329.04	1139.49
YAR010C	YAR010C SGDID:S000000068, Chr I from 165866-164544, Genome Release 64-1-1, reverse complement, transposable_element_gene, "Retrotransposon TYA Gag gene co-transcribed with TYB Pol; in YARCTY1-1 TYB is mutant and probably non-functional"	10	916.069	1899.68	127.163	825.465	3060.49	5335.68	7291.94	988.045		549.731	293.267	339.322	264.158	1274.28	1219.24	1237.58	1139.47
YBR009C	HHF1 SGDID:S000000213, Chr II from 255684-255373, Genome Release 64-1-1, reverse complement, Verified ORF, "Histone H4, core histone protein required for chromatin assembly and chromosome function; one of two identical histone proteins (see also HHF2); contributes to telomeric silencing; N-terminal domain involved in maintaining genomic integrity"	10	141.404	209.563	10.1954	47.4118	6534.96	7871.04	9313.84	1372.74		817.947	569.788	952.151	609.143	361.137	414.348	566.196	468.255
YCL028W	RNQ1 SGDID:S000000533, Chr III from 70150-71367, Genome Release 64-1-1, Verified ORF, "[PIN(+)] prion, an infectious protein conformation that is generally an ordered protein aggregate"	10	1770.88	2176.06	297.596	1323.26	1083.86	1724.12	6622.9	581.58		1150.44	1004.76	892.847	774.044	672.257	644.611	602.235	825.772
YCL050C	APA1 SGDID:S000000555, Chr III from 38801-37836, Genome Release 64-1-1, reverse complement, Verified ORF, "Diadenosine 5',5''-P1,P4-tetraphosphate phosphorylase I (AP4A phosphorylase), involved in catabolism of bis(5'-nucleosidyl) tetraphosphates; has similarity to Apa2p"	10	824.728	1363.43	154.697	634.124	2746.85	3348.17	4355.36	561.195		15408.8	10123.9	7700.02	11131.7	16174.6	12294	12903.5	10837.5
YDL007W	RPT2 SGDID:S000002165, Chr IV from 438047-439360, Genome Release 64-1-1, Verified ORF, "One of six ATPases of the 19S regulatory particle of the 26S proteasome involved in the degradation of ubiquitinated substrates; required for normal peptide hydrolysis by the core 20S particle"	10	632.224	1129.74	113.905	639.571	2363.23	2607.04	4828.48	376.718		1866.49	3738.32	3916.9	4663.48	1018.12	1124.34	1605.15	1371.51
YDL124W	YDL124W SGDID:S000002282, Chr IV from 240259-241197, Genome Release 64-1-1, Verified ORF, "NADPH-dependent alpha-keto amide reductase; reduces aromatic alpha-keto amides, aliphatic alpha-keto esters, and aromatic alpha-keto esters; member of the aldo-keto reductase (AKR) family"	10	904.378	1474.9	144.056	1176.33	2673.17	3121.21	7478.34	861.872		3136.59	4108.77	2566.67	3441.5	3865.03	3408.46	3398.72	3103.28
YDL160C	DHH1 SGDID:S000002319, Chr IV from 171930-170410, Genome Release 64-1-1, reverse complement, Verified ORF, "Cytoplasmic DExD/H-box helicase, stimulates mRNA decapping, coordinates distinct steps in mRNA function and decay, interacts with both the decapping and deadenylase complexes, may have a role in mRNA export and translation"	10	949.308	1746.71	120.35	709.209	3575.37	4467.69	8531.13	816.58		234.036	244.799	65.4672	161.494	278.358	278.931	437.209	378.412
YDL171C	GLT1 SGDID:S000002330, Chr IV from 155640-149203, Genome Release 64-1-1, reverse complement, Verified ORF, "NAD(+)-dependent glutamate synthase (GOGAT), synthesizes glutamate from glutamine and alpha-ketoglutarate; with Gln1p, forms the secondary pathway for glutamate biosynthesis from ammonia; expression regulated by nitrogen source"	10	985.922	1917.42	133.172	752.9	2197.49	2671.11	4146.79	357.776		1707.38	1765.86	1275.23	1188.74	5449.28	5854.77	5184.65	6014.1
YDR050C	TPI1 SGDID:S000002457, Chr IV from 556472-555726, Genome Release 64-1-1, reverse complement, Verified ORF, "Triose phosphate isomerase, abundant glycolytic enzyme; mRNA half-life is regulated by iron availability; transcription is controlled by activators Reb1p, Gcr1p, and Rap1p through binding sites in the 5' non-coding region"	10	1427.48	2430.21	140.844	1050.58	6240.05	5727.19	8334.63	985.347		191.605	272.136	953.688	137.749	1076.87	1068.99	807.533	828.298
YDR214W	AHA1 SGDID:S000002622, Chr IV from 892875-893927, Genome Release 64-1-1, Verified ORF, "Co-chaperone that binds to Hsp82p and activates its ATPase activity; similar to Hch1p; expression is regulated by stresses such as heat shock"	10	1001.52	1945.17	76.4767	446.26	4141.22	4688.19	4252.33	310.828		4461.41	6297.92	6513.11	5338.55	5143.28	4897.02	4811.42	3430.13
YDR450W	RPS18A SGDID:S000002858, Chr IV from 1359923-1359969,1360405-1360798, Genome Release 64-1-1, Verified ORF, "Protein component of the small (40S) ribosomal subunit; nearly identical to Rps18Bp and has similarity to E. coli S13 and rat S18 ribosomal proteins"	10	1310.21	2507.49	156.443	952.675	3220.82	4634.99	5914.37	964.101		3539.29	4117.68	2403.55	3773.43	2753.58	2495.59	2487.63	1960.29
YER110C	KAP123 SGDID:S000000912, Chr V from 382103-378762, Genome Release 64-1-1, reverse complement, Verified ORF, "Karyopherin beta, mediates nuclear import of ribosomal proteins prior to assembly into ribosomes and import of histones H3 and H4; localizes to the nuclear pore, nucleus, and cytoplasm; exhibits genetic interactions with RAI1"	10	1084.98	2124.51	237.893	1193.73	4090.31	4634.01	6286.25	607.965		3974.52	3133.84	13044.2	7437.45	2492.48	2484.89	5607.13	13808.1
YER125W	RSP5 SGDID:S000000927, Chr V from 410189-412618, Genome Release 64-1-1, Verified ORF, "E3 ubiquitin ligase of the NEDD4 family; involved in regulating many cellular processes including MVB sorting, heat shock response, transcription, endocytosis, and ribosome stability; human homolog is involved in Liddle syndrome; mutant tolerates aneuploidy"	10	526.105	1106.17	62.8526	570.001	2031.47	2296.46	4149.09	482.653		17995.4	22385.1	21599.4	18834.4	11589.6	12410.1	13708.7	14254.1
YER148W	SPT15 SGDID:S000000950, Chr V from 465303-466025, Genome Release 64-1-1, Verified ORF, "TATA-binding protein, general transcription factor that interacts with other factors to form the preinitiation complex at promoters, essential for viability"	10	211.787	292.198	33.5702	81.3844	4485.72	5864.02	6315.19	819.301		193.086	253.925	303.36	180.909	1242.97	1512.13	1471.54	1791.95
YGR180C	RNR4 SGDID:S000003412, Chr VII from 856301-855264, Genome Release 64-1-1, reverse complement, Verified ORF, "Ribonucleotide-diphosphate reductase (RNR), small subunit; the RNR complex catalyzes the rate-limiting step in dNTP synthesis and is regulated by DNA replication and DNA damage checkpoint pathways via localization of the small subunits"	10	419.31	786.253	128.297	648.243	2340.24	2628.98	5070.9	917.826		36.4494	49.4891	0	29.4036	622.168	637.187	651.668	505.507
YHR027C	RPN1 SGDID:S000001069, Chr VIII from 164711-161730, Genome Release 64-1-1, reverse complement, Verified ORF, "Non-ATPase base subunit of the 19S regulatory particle of the 26S proteasome; may participate in the recognition of several ligands of the proteasome; contains a leucine-rich repeat (LRR) domain, a site for protein-protein interactions"	10	524.203	1283.32	143.081	708.588	2808.73	3116.29	6024.51	658.567		525.511	439.246	1237.66	543.865	138.389	107.84	99.4215	137.721
YHR047C	AAP1 SGDID:S000001089, Chr VIII from 201310-198740, Genome Release 64-1-1, reverse complement, Verified ORF, "Arginine/alanine aminopeptidase, overproduction stimulates glycogen accumulation"	10	663.543	1162.4	72.3008	562.774	2158.27	2345.94	3499.26	328.918		739.549	903.198	793.911	701.343	685.646	614.053	528.345	549.592
YIL053W	RHR2 SGDID:S000001315, Chr IX from 255115-255867, Genome Release 64-1-1, Verified ORF, "Constitutively expressed isoform of DL-glycerol-3-phosphatase; involved in glycerol biosynthesis, induced in response to both anaerobic and, along with the Hor2p/Gpp2p isoform, osmotic stress"	10	1420.56	3394.56	127.544	771.241	6137.39	7489.11	7119.94	781.24		27.8264	36.4102	0	57.8294	131.273	229.562	120.122	435.905
YIL142W	CCT2 SGDID:S000001404, Chr IX from 83302-84885, Genome Release 64-1-1, Verified ORF, "Subunit beta of the cytosolic chaperonin Cct ring complex, related to Tcp1p, required for the assembly of actin and tubulins in vivo"	10	1235.22	2610.44	180.14	1159.16	3373.21	3921.62	6062.67	594.038		6135.99	6111.79	4943.59	6129.93	12151.7	10963.9	11359.8	12828.3
YJL008C	CCT8 SGDID:S000003545, Chr X from 421663-419957, Genome Release 64-1-1, reverse complement, Verified ORF, "Subunit of the cytosolic chaperonin Cct ring complex, related to Tcp1p, required for the assembly of actin and tubulins in vivo"	10	945.579	1949.21	115.553	995.395	3142.28	3600.73	7171.79	603.658		342.543	432.801	300.906	182.218	1652.15	1746.52	1731.92	1314.26
YJL041W	NSP1 SGDID:S000003577, Chr X from 365784-365784,365903-368373, Genome Release 64-1-1, Verified ORF, "Essential component of the nuclear pore complex, which mediates nuclear import and export, found in both the Nup82 and Nic96 complexes"	10	768.295	1602.29	109.448	1007.71	1674.11	1890.76	4398.62	359.347		260.881	328.024	103.843	86.6882	2016.82	2405	1318.11	1873.19
YJR105W	ADO1 SGDID:S000003866, Chr X from 623581-624603, Genome Release 64-1-1, Verified ORF, "Adenosine kinase, required for the utilization of S-adenosylmethionine (AdoMet); may be involved in recycling adenosine produced through the methyl cycle"	10	1237.79	1428.49	144.535	688.662	3304.52	3150.15	3476.73	511.265		430.726	486.766	634.338	528.348	368.937	301.743	329.656	382.788
YKL024C	URA6 SGDID:S000001507, Chr XI from 393140-392526, Genome Release 64-1-1, reverse complement, Verified ORF, "Uridylate kinase, catalyzes the seventh enzymatic step in the de novo biosynthesis of pyrimidines, converting uridine monophosphate (UMP) into uridine-5'-diphosphate (UDP)"	10	352.713	789.428	81.9714	420.574	1700.86	2487.24	4278.87	507.331		5911	6771.82	4509.1	5054.07	4437.58	5233.29	4007.01	4218.34
YKL142W	MRP8 SGDID:S000001625, Chr XI from 178515-179174, Genome Release 64-1-1, Verified ORF, "Protein of unknown function; undergoes sumoylation; transcription induced under cell wall stress; protein levels are reduced under anaerobic conditions; originally thought to be a mitochondrial ribosomal protein based on sequence analysis"	10	610.821	1712.94	162.497	814.899	2274.52	2576.46	3966.8	388.975		7068.57	7910.46	3719.37	3544.77	8003.53	7501.23	4252.33	2861.34
YKL180W	RPL17A SGDID:S000001663, Chr XI from 109269-109577,109884-110129, Genome Release 64-1-1, Verified ORF, "Protein component of the large (60S) ribosomal subunit, nearly identical to Rpl17Bp and has similarity to E. coli L22 and rat L17 ribosomal proteins; copurifies with the Dam1 complex (aka DASH complex)"	10	1277.28	1963.53	92.1731	877.185	3286.35	3551.2	4325.52	668.253		3447.22	3668.49	3259.08	3256.96	4436.38	4136.34	3651.13	2866.1
YLR028C	ADE16 SGDID:S000004018, Chr XII from 201315-199540, Genome Release 64-1-1, reverse complement, Verified ORF, "Enzyme of 'de novo' purine biosynthesis containing both 5-aminoimidazole-4-carboxamide ribonucleotide transformylase and inosine monophosphate cyclohydrolase activities, isozyme of Ade17p; ade16 ade17 mutants require adenine and histidine"	10	625.888	1474.25	93.723	638.923	2215.86	2553.67	4361.71	385.756		330.295	401.002	227.519	152.562	4148.57	4324.98	3267.74	3311.17
YLR304C	ACO1 SGDID:S000004295, Chr XII from 737548-735212, Genome Release 64-1-1, reverse complement, Verified ORF, "Aconitase, required for the tricarboxylic acid (TCA) cycle and also independently required for mitochondrial genome maintenance; phosphorylated; component of the mitochondrial nucleoid; mutation leads to glutamate auxotrophy"	10	707.672	1083.49	73.8544	541.771	1549.25	2122.26	3513.14	325.881		412.287	587.088	104.346	205.1	308.617	296.917	140.298	103.036
YLR438W	CAR2 SGDID:S000004430, Chr XII from 1012501-1013775, Genome Release 64-1-1, Verified ORF, "L-ornithine transaminase (OTAse), catalyzes the second step of arginine degradation, expression is dually-regulated by allophanate induction and a specific arginine induction process; not nitrogen catabolite repression sensitive"	10	691.666	1328.19	186.874	777.228	2860.65	2842.66	4364.68	703.062		22293.8	33414.3	30528.3	32067.4	9089.56	9918.21	9348.71	8785.06
YML070W	DAK1 SGDID:S000004535, Chr XIII from 133475-135229, Genome Release 64-1-1, Verified ORF, "Dihydroxyacetone kinase, required for detoxification of dihydroxyacetone (DHA); involved in stress adaptation"	10	1123.46	2012.53	335.103	1433.84	3297.81	3463.96	6772.27	693.209		152.617	201.929	68.7743	145.459	448.46	465.812	473.326	573.871
YMR290C	HAS1 SGDID:S000004903, Chr XIII from 851591-850074, Genome Release 64-1-1, reverse complement, Verified ORF, "ATP-dependent RNA helicase; localizes to both the nuclear periphery and nucleolus; highly enriched in nuclear pore complex fractions; constituent of 66S pre-ribosomal particles"	10	250.241	484.084	15.654	182.786	2830.52	3659.73	7962.75	886.178		300.571	225.299	506.873	179.552	687.21	683.906	660.744	627.321
YNL175C	NOP13 SGDID:S000005119, Chr XIV from 308612-307401, Genome Release 64-1-1, reverse complement, Verified ORF, "Nucleolar protein found in preribosomal complexes; contains an RNA recognition motif (RRM)"	10	189.965	291.143	17.8693	125.495	3052.9	4051.91	8328.04	845.085		510.636	1113.48	370.784	511.593	669.545	830.462	542.456	498.87
YNL243W	SLA2 SGDID:S000005187, Chr XIV from 188051-190957, Genome Release 64-1-1, Verified ORF, "Transmembrane actin-binding protein involved in membrane cytoskeleton assembly and cell polarization; adaptor protein that links actin to clathrin and endocytosis; present in the actin cortical patch of the emerging bud tip; dimer in vivo"	10	248.384	728.224	78.5584	376.832	1084.09	1531.88	3245.84	386.884		899.987	3566.91	3280.34	4806.28	1495.4	1796.11	3942.46	2995.98
YNL251C	NRD1 SGDID:S000005195, Chr XIV from 174315-172588, Genome Release 64-1-1, reverse complement, Verified ORF, "RNA-binding protein, subunit of Nrd1 complex (Nrd1p-Nab3p-Sen1p); complex mediates termination of snoRNAs and cryptic unstable transcripts (CUTs); interacts with the C-terminal domain of the RNA polymerase II large subunit (Rpo21p), preferentially at phosphorylated Ser5; H3K4 trimethylatio…	10	200.427	525.811	20.4566	168.902	2503.81	3776.3	7194.92	917.124		1017.92	1769.22	804.941	1166.92	1334.9	1409.49	1429.82	571.205
YNR050C	LYS9 SGDID:S000005333, Chr XIV from 715388-714048, Genome Release 64-1-1, reverse complement, Verified ORF, "Saccharopine dehydrogenase (NADP+, L-glutamate-forming); catalyzes the formation of saccharopine from alpha-aminoadipate 6-semialdehyde, the seventh step in lysine biosynthesis pathway; exhibits genetic and physical interactions with TRM112"	10	584.62	1252.67	224.531	1407.95	2064.54	2106.64	6503.93	562.465		127.532	178.506	0	102.676	975.87	861.046	735.292	400.394
YOR317W	FAA1 SGDID:S000005844, Chr XV from 909343-911445, Genome Release 64-1-1, Verified ORF, "Long chain fatty acyl-CoA synthetase, activates imported fatty acids with a preference for C12:0-C16:0 chain lengths; functions in long chain fatty acid import; accounts for most acyl-CoA synthetase activity; localized to lipid particles"	10	835.595	1494.38	183.476	745.833	2195.6	2610.31	4751.52	406.796		861.212	965.423	325.683	808.936	7710.56	7742.51	10275.6	6567.39
YPR088C	SRP54 SGDID:S000006292, Chr XVI from 713028-711403, Genome Release 64-1-1, reverse complement, Verified ORF, "Signal recognition particle (SRP) subunit (homolog of mammalian SRP54); contains the signal sequence-binding activity of SRP, interacts with the SRP RNA, and mediates binding of SRP to signal receptor; contains GTPase domain"	10	584.938	1242.99	153.447	556.598	1615.61	2300.47	3891.55	399.943		2505.13	2917.61	4818.71	3631.84	2180.53	2292.76	3277.97	3873.83
YPR145W	ASN1 SGDID:S000006349, Chr XVI from 822620-824338, Genome Release 64-1-1, Verified ORF, "Asparagine synthetase, isozyme of Asn2p; catalyzes the synthesis of L-asparagine from L-aspartate in the asparagine biosynthetic pathway"	10	1064.23	2679.2	113.799	679.487	3218.01	4688.11	5466.83	682.912		5311.37	5142.61	6449.25	4367.61	4259.91	3666.72	3708.5	2877.59
YPR160W	GPH1 SGDID:S000006364, Chr XVI from 861306-864014, Genome Release 64-1-1, Verified ORF, "Non-essential glycogen phosphorylase required for the mobilization of glycogen, activity is regulated by cyclic AMP-mediated phosphorylation, expression is regulated by stress-response elements and by the HOG MAP kinase pathway"	10	971.323	1713.3	123.761	1119.54	1661.44	2187.02	5779.65	560.857		327.134	434.106	97.3608	298.735	1945.15	2015.15	2131.28	1655.27
YBR080C	SEC18 SGDID:S000000284, Chr II from 400890-398614, Genome Release 64-1-1, reverse complement, Verified ORF, "ATPase required for vesicular transport between ER and Golgi, the 'priming' step in homotypic vacuole fusion, autophagy, and protein secretion; releases Sec17p from SNAP complexes; has similarity to mammalian NSF"	9	538.494	985.624	66.8203	356.655	1862.6	2110.37	3172.97	265.013		196.44	402.873	149.481	396.591	1002.32	1186.35	1607.02	1224.37
YDR212W	TCP1 SGDID:S000002620, Chr IV from 887232-888911, Genome Release 64-1-1, Verified ORF, "Alpha subunit of chaperonin-containing T-complex, which mediates protein folding in the cytosol; involved in actin cytoskeleton maintenance; overexpression in neurons suppresses formation of pathogenic conformations of huntingtin protein"	9	837.509	1665.18	92.7151	636.27	2296.11	3270.75	4007.01	458.238		821.038	592.045	794.528	283.512	4205.81	3234.71	2137.4	1590.62
YDR293C	SSD1 SGDID:S000002701, Chr IV from 1049392-1045640, Genome Release 64-1-1, reverse complement, Verified ORF, "Translational repressor with a role in cell wall polar growth and integrity; regulated by Cbk1p phosphorylation to effect bud-specific translational control of specific mRNAs; interacts with TOR pathway components"	9	354.943	717.435	99.0811	457.221	1128.26	1432.95	3277.97	420.814		130.153	425.114	84.839	76.3462	730.209	878.552	838.945	551.985
YDR418W	RPL12B SGDID:S000002826, Chr IV from 1301616-1302113, Genome Release 64-1-1, Verified ORF, "Protein component of the large (60S) ribosomal subunit, nearly identical to Rpl12Ap; rpl12a rpl12b double mutant exhibits slow growth and slow translation; has similarity to E. coli L11 and rat L12 ribosomal proteins"	9	2008.75	2048.93	179.756	882.82	4818.57	5954.09	6234.29	1343.07		435.351	656.08	66.1296	216.762	4908.23	5083.84	3315.97	2283.87
YDR454C	GUK1 SGDID:S000002862, Chr IV from 1366827-1366264, Genome Release 64-1-1, reverse complement, Verified ORF, "Guanylate kinase, converts GMP to GDP; required for growth and mannose outer chain elongation of cell wall N-linked glycoproteins"	9	717.028	1490.14	110.085	583.42	3571.87	4236.23	6201.17	578.541		1203.3	1392.25	318.784	834.013	1215.67	1123.49	794.302	611.937
YEL034W	HYP2 SGDID:S000000760, Chr V from 85676-86149, Genome Release 64-1-1, Verified ORF, "Translation elongation factor eIF-5A that may function in translation initiation; similar to and functionally redundant with Anb1p; structural homolog of bacterial EF-P; undergoes an essential hypusination modification"	9	676.869	2071.22	149.792	670.14	3279.48	4386.92	6749.22	819.324		474.915	373.602	341.757	372.133	311.033	286.704	238.836	244.285
YER049W	TPA1 SGDID:S000000851, Chr V from 251728-253662, Genome Release 64-1-1, Verified ORF, "Poly(rA)-binding protein involved in translation termination efficiency, mRNA poly(A) tail length and mRNA stability; interacts with Sup45p (eRF1), Sup35p (eRF3) and Pab1p; similar to prolyl 4-hydroxylases; binds Fe(III) and 2-oxoglutarate"	9	316.415	558.217	39.826	235	3656.74	4295.07	6579.66	703.483		230.984	221.171	135.194	234.919	408.73	498.381	546.852	409.433
YER164W	CHD1 SGDID:S000000966, Chr V from 505392-509798, Genome Release 64-1-1, Verified ORF, "Nucleosome remodeling factor that functions in regulation of transcription elongation; contains a chromo domain, a helicase domain and a DNA-binding domain; component of both the SAGA and SLIK complexes"	9	61.6621	133.806	13.1499	88.9794	969.544	1371.46	3453.36	356.996		7488.65	10401	6451.2	8886.31	5437.74	5164.18	5150	3768.88
YER178W	PDA1 SGDID:S000000980, Chr V from 546817-548079, Genome Release 64-1-1, Verified ORF, "E1 alpha subunit of the pyruvate dehydrogenase (PDH) complex, catalyzes the direct oxidative decarboxylation of pyruvate to acetyl-CoA; phosphorylated; regulated by glucose"	9	427.425	595.924	46.0714	302.52	1201.63	1624.14	2067.82	272.65		1291.58	978.14	471.807	1014.72	539.229	376.531	456.801	1411.15
YFR037C	RSC8 SGDID:S000001933, Chr VI from 229186-227513, Genome Release 64-1-1, reverse complement, Verified ORF, "Component of the RSC chromatin remodeling complex; essential for viability and mitotic growth; homolog of SWI/SNF subunit Swi3p, but unlike Swi3p, does not activate transcription of reporters"	9	99.5305	241.004	7.40539	120.202	1820	1950.52	3911.66	282.603		694.659	802.03	1453.84	647.627	370.779	362.79	308.647	243.237
YFR044C	DUG1 SGDID:S000001940, Chr VI from 241437-239992, Genome Release 64-1-1, reverse complement, Verified ORF, "Cys-Gly metallo-di-peptidase; forms a complex with Dug2p and Dug3p to degrade glutathione (GSH) and other peptides containing a gamma-glu-X bond in an alternative pathway to GSH degradation by gamma-glutamyl transpeptidase (Ecm38p)"	9	1023.42	1620.27	205.671	992.414	4171.36	3624.67	6358.63	571.372		5267.14	4324.02	3819.97	3632.75	4380	3671.39	3239.75	2587.78
YGL148W	ARO2 SGDID:S000003116, Chr VII from 226399-227529, Genome Release 64-1-1, Verified ORF, "Bifunctional chorismate synthase and flavin reductase, catalyzes the conversion of 5-enolpyruvylshikimate 3-phosphate (EPSP) to form chorismate, which is a precursor to aromatic amino acids"	9	573.597	1087.79	50.4785	424.549	1837.14	2226.77	2792.71	378.15		3523.46	3448.68	1767.46	2335.82	2392.54	2252.93	1814.74	1402.96
YGL234W	ADE5,7 SGDID:S000003203, Chr VII from 56482-58890, Genome Release 64-1-1, Verified ORF, "Bifunctional enzyme of the 'de novo' purine nucleotide biosynthetic pathway, contains aminoimidazole ribotide synthetase and glycinamide ribotide synthetase activities"	9	869.401	1608.69	94.4623	662.485	2829.19	3092.2	3316.13	535.715		81.3543	50.8995	190.739	128.375	131.141	174.496	296.142	471.647
YGR090W	UTP22 SGDID:S000003322, Chr VII from 662358-666071, Genome Release 64-1-1, Verified ORF, "Possible U3 snoRNP protein involved in maturation of pre-18S rRNA, based on computational analysis of large-scale protein-protein interaction data"	9	137.279	801.455	17.5494	88.5903	1171.58	1811.25	3773.86	473.964		278.11	85.0347	104.941	150.775	471.054	386.728	559.163	426.583
YGR162W	TIF4631 SGDID:S000003394, Chr VII from 824059-826917, Genome Release 64-1-1, Verified ORF, "Translation initiation factor eIF4G, subunit of the mRNA cap-binding protein complex (eIF4F) that also contains eIF4E (Cdc33p); interacts with Pab1p and with eIF4A (Tif1p); also has a role in biogenesis of the large ribosomal subunit"	9	624.932	1824.43	85.3326	876.052	1942.07	2627.76	4607.26	389.856		1106.21	1029.53	1420.4	980.193	2038.85	1739.72	1706.74	1936.73
YGR233C	PHO81 SGDID:S000003465, Chr VII from 958210-954674, Genome Release 64-1-1, reverse complement, Verified ORF, "Cyclin-dependent kinase (CDK) inhibitor, regulates Pho80p-Pho85p and Pcl7p-Pho85p cyclin-CDK complexes in response to phosphate levels; inhibitory activity for Pho80p-Pho85p requires myo-D-inositol heptakisphosphate (IP7) generated by Vip1p"	9	980.899	1788.06	66.0424	542.912	2408.89	3235.83	4008.05	377.213		1244.28	1209.04	1044.31	968.803	1384.73	1220.86	1064.03	908.627
YJL034W	KAR2 SGDID:S000003571, Chr X from 381327-383375, Genome Release 64-1-1, Verified ORF, "ATPase involved in protein import into the ER, also acts as a chaperone to mediate protein folding in the ER and may play a role in ER export of soluble proteins; regulates the unfolded protein response via interaction with Ire1p"	9	757.153	1469.46	164.151	769.946	2788.92	2838.29	4969.03	429.198		1182.88	1200.83	1252.44	1352.5	906.905	767.067	980.372	519.87
YJR064W	CCT5 SGDID:S000003825, Chr X from 555914-557602, Genome Release 64-1-1, Verified ORF, "Subunit of the cytosolic chaperonin Cct ring complex, related to Tcp1p, required for the assembly of actin and tubulins in vivo"	9	702.978	1823.67	105.425	797.111	2414.41	3469.49	6156.21	532.878		23.6263	43.6945	0	61.9406	102.021	141.096	85.8649	285.651
YKL035W	UGP1 SGDID:S000001518, Chr XI from 369891-371390, Genome Release 64-1-1, Verified ORF, "UDP-glucose pyrophosphorylase (UGPase), catalyses the reversible formation of UDP-Glc from glucose 1-phosphate and UTP, involved in a wide variety of metabolic pathways, expression modulated by Pho85p through Pho4p"	9	787.585	1857.07	168.446	971.262	1749.78	2211.2	5379.58	394.757		2036.85	2408.53	1639.07	1490.84	1895.03	1902.03	1317.75	1751.59
YLR410W	VIP1 SGDID:S000004402, Chr XII from 937541-940981, Genome Release 64-1-1, Verified ORF, "Inositol hexakisphosphate (IP6) and inositol heptakisphosphate (IP7) kinase; IP7 production is important for phosphate signaling; involved in cortical actin cytoskeleton function, and invasive pseudohyphal growth analogous to S. pombe asp1"	9	479.191	1196.95	66.59	522.429	1534.94	2011.82	3149.21	323.629		1330.57	1726.03	1120.08	787.411	9343.84	8764.46	16455.3	16902
YMR116C	ASC1 SGDID:S000004722, Chr XIII from 499878-499456,500688-500152, Genome Release 64-1-1, reverse complement, Verified ORF, "G-protein beta subunit and guanine nucleotide dissociation inhibitor for Gpa2p; ortholog of RACK1 that inhibits translation; core component of the small (40S) ribosomal subunit; represses Gcn4p in the absence of amino acid starvation"	9	823.098	1744.71	96.3874	779.795	2132.7	3734.1	8916.45	595.309		74855.4	75630.4	61440.8	66936.9	40493.3	44433.9	47566.2	40231.3
YNL313C	EMW1 SGDID:S000005257, Chr XIV from 48022-45308, Genome Release 64-1-1, reverse complement, Verified ORF, "Essential conserved protein with a role in maintaining cell wall integrity; contains six TPR (tetratricopeptide repeat) domains clustered in the C-terminal region; conditional mutant is suppressed by overexpression of GFA1"	9	439.991	922.912	28.4308	340.272	1555.75	2012.61	3506.37	285.396		1987.12	2208.6	2840.4	1982.9	1787.55	1723.74	2174.78	1495.49
YOL090W	MSH2 SGDID:S000005450, Chr XV from 147382-150276, Genome Release 64-1-1, Verified ORF, "Protein that forms heterodimers with Msh3p and Msh6p that bind to DNA mismatches to initiate the mismatch repair process; contains a Walker ATP-binding motif required for repair activity; Msh2p-Msh6p binds to and hydrolyzes ATP"	9	93.5176	145.695	24.657	75.9281	2104.31	2579.36	4455.16	456.665		190.586	328.939	256.062	266.585	1562	1508.94	1371.8	1529.49
YOR007C	SGT2 SGDID:S000005533, Chr XV from 339978-338938, Genome Release 64-1-1, reverse complement, Verified ORF, "Glutamine-rich cytoplasmic protein that serves as a scaffold for binding Get4/5p and other proteins required to mediate posttranslational insertion of tail-anchored proteins into the ER membrane; has similarity to human cochaperone SGT"	9	1286.12	1899.42	105.355	1218.21	3760.04	3173.4	5174.65	544.767		201.579	438.742	456.328	412.341	241.224	350.129	479.673	383.118
YOR230W	WTM1 SGDID:S000005756, Chr XV from 770800-772113, Genome Release 64-1-1, Verified ORF, "Transcriptional modulator involved in regulation of meiosis, silencing, and expression of RNR genes; required for nuclear localization of the ribonucleotide reductase small subunit Rnr2p and Rnr4p; contains WD repeats"	9	340.886	588.014	13.2353	160.809	4928.75	4327.05	3628.2	224.552		3285.5	3345.8	3535.78	3883.24	4005.57	3370.6	3983.04	3821.82
YOR298C-A	MBF1 SGDID:S000007253, Chr XV from 877685-877230, Genome Release 64-1-1, reverse complement, Verified ORF, "Transcriptional coactivator that bridges the DNA-binding region of Gcn4p and TATA-binding protein Spt15p; suppressor of frameshift mutations"	9	1319.13	2749.76	133.149	1067.74	4271.78	4698.1	7347.08	878.863		3166.93	4663.59	2238.15	3673.27	3413.04	4574.7	3801.82	3770.96
YOR332W	VMA4 SGDID:S000005859, Chr XV from 943656-944357, Genome Release 64-1-1, Verified ORF, "Subunit E of the eight-subunit V1 peripheral membrane domain of the vacuolar H+-ATPase (V-ATPase), an electrogenic proton pump found throughout the endomembrane system; required for the V1 domain to assemble onto the vacuolar membrane"	9	505.785	1372.89	76.774	550.641	1849.53	2410.29	3858.01	342.744		227.425	374.866	129.51	245.146	346.58	340.61	281.766	196.354
YPL093W	NOG1 SGDID:S000006014, Chr XVI from 370978-372921, Genome Release 64-1-1, Verified ORF, "Putative GTPase that associates with free 60S ribosomal subunits in the nucleolus and is required for 60S ribosomal subunit biogenesis; constituent of 66S pre-ribosomal particles; member of the ODN family of nucleolar G-proteins"	9	194.61	326.497	36.6672	177.215	1526.54	2321.16	6160.48	587.003		584.75	762.636	125.15	340.56	587.906	566.774	278.686	191.994
YPL212C	PUS1 SGDID:S000006133, Chr XVI from 153149-151515, Genome Release 64-1-1, reverse complement, Verified ORF, "tRNA:pseudouridine synthase, introduces pseudouridines at positions 26-28, 34-36, 65, and 67 of tRNA; nuclear protein that appears to be involved in tRNA export; also acts on U2 snRNA"	9	136.904	511.841	11.4672	348.912	2550.08	2954.02	6463.43	593.683		285.595	193.87	0	35.9913	6185.54	7684.29	4685.49	4265.98
YPL225W	YPL225W SGDID:S000006146, Chr XVI from 126006-126446, Genome Release 64-1-1, Verified ORF, "Protein of unknown function that may interact with ribosomes, based on co-purification experiments; green fluorescent protein (GFP)-fusion protein localizes to the cytoplasm"	9	537.42	1152.83	91.1439	564.878	1672.9	2113.75	3897.91	336.031		1054.7	1392.3	201.466	598.866	1170.62	1136.9	632.945	731.168
YPL240C	HSP82 SGDID:S000006161, Chr XVI from 98625-96496, Genome Release 64-1-1, reverse complement, Verified ORF, "Hsp90 chaperone required for pheromone signaling and negative regulation of Hsf1p; docks with Tom70p for mitochondrial preprotein delivery; promotes telomerase DNA binding and nucleotide addition; interacts with Cns1p, Cpr6p, Cpr7p, Sti1p"	9	1523.17	1366.95	231.191	1758.21	4752.14	3225.48	7742.24	1439.45		14177.4	8332.42	8742.25	7012.49	9312.61	9526.7	6234.29	12363.7
YBL087C	RPL23A SGDID:S000000183, Chr II from 60193-59822,60739-60698, Genome Release 64-1-1, reverse complement, Verified ORF, "Protein component of the large (60S) ribosomal subunit, identical to Rpl23Bp and has similarity to E. coli L14 and rat L23 ribosomal proteins"	8	815.526	1160.93	34.1701	375.834	2402.42	2682.47	3272.83	324.718		1703.32	2369.45	1194.39	2696.39	2495.09	2089.89	2561.95	1789.19
YBR048W	RPS11B SGDID:S000000252, Chr II from 332831-332875,333387-333812, Genome Release 64-1-1, Verified ORF, "Protein component of the small (40S) ribosomal subunit; identical to Rps11Ap and has similarity to E. coli S17 and rat S11 ribosomal proteins"	8	1358.95	2619.02	77.6333	824.602	3709.09	4545.18	5807.43	589.217		227.535	401.144	841.917	498.343	331.355	573.473	497.411	1130.38
YBR088C	POL30 SGDID:S000000292, Chr II from 425766-424990, Genome Release 64-1-1, reverse complement, Verified ORF, "Proliferating cell nuclear antigen (PCNA), functions as the sliding clamp for DNA polymerase delta; may function as a docking site for other proteins required for mitotic and meiotic chromosomal DNA replication and for DNA repair"	8	235.838	412.506	57.2823	315.286	2455.46	2740.17	4952.51	505.032		8165.78	2080.72	3247.42	1367.6	12247.6	12559.7	16597.5	28202.8
YCR084C	TUP1 SGDID:S000000680, Chr III from 262452-260311, Genome Release 64-1-1, reverse complement, Verified ORF, "General repressor of transcription, forms complex with Cyc8p, involved in the establishment of repressive chromatin structure through interactions with histones H3 and H4, appears to enhance expression of some genes"	8	227.256	474.624	18.0552	163.548	2590.03	2739.56	3983.36	290.655		3401.93	3428.84	3867.58	2455.24	2536.54	2408.74	2112.27	1674.57
YCR093W	CDC39 SGDID:S000000689, Chr III from 280117-286443, Genome Release 64-1-1, Verified ORF, "Component of the CCR4-NOT complex, which has multiple roles in regulating mRNA levels including regulation of transcription and destabilizing mRNAs by deadenylation; basal transcription factor"	8	743.534	1736.38	61.0862	604.459	922.731	1629.38	1908.64	374.661		104.041	218.604	333.866	94.1454	764.195	979.485	906.118	666.313
YDL055C	PSA1 SGDID:S000002213, Chr IV from 356759-355674, Genome Release 64-1-1, reverse complement, Verified ORF, "GDP-mannose pyrophosphorylase (mannose-1-phosphate guanyltransferase), synthesizes GDP-mannose from GTP and mannose-1-phosphate in cell wall biosynthesis; required for normal cell wall structure"	8	949.314	1735.62	97.7421	664.84	2535.95	2805.78	3194.5	470.931		9247.25	10197.3	7608.44	7567.37	6224.72	7416.11	5914.37	8875.09
YDL082W	RPL13A SGDID:S000002240, Chr IV from 308424-308427,308793-309388, Genome Release 64-1-1, Verified ORF, "Protein component of the large (60S) ribosomal subunit, nearly identical to Rpl13Bp; not essential for viability; has similarity to rat L13 ribosomal protein"	8	589.245	1236.46	72.3235	459.15	1264.88	1543.26	1874.59	192.286		5060.67	6059.98	5353.87	4634.27	6903.17	6778.08	6201.17	5325.79
YDL226C	GCS1 SGDID:S000002385, Chr IV from 52173-51115, Genome Release 64-1-1, reverse complement, Verified ORF, "ADP-ribosylation factor GTPase activating protein (ARF GAP), involved in ER-Golgi transport; shares functional similarity with Glo3p"	8	555.864	758.821	29.5899	389.399	1115.31	1235.48	1702.57	190.082		812.618	820.692	271.388	349.919	8782.44	9943.81	7459.47	6534.37
YDR165W	TRM82 SGDID:S000002572, Chr IV from 784871-786205, Genome Release 64-1-1, Verified ORF, "Subunit of a tRNA methyltransferase complex composed of Trm8p and Trm82p that catalyzes 7-methylguanosine modification of tRNA"	8	241.913	434.222	26.221	149.653	2819.59	3659.17	5184.65	653.312		4707.27	4125	3757.46	4297.94	1833.44	1934.85	1768.51	1874.98
YDR300C	PRO1 SGDID:S000002708, Chr IV from 1062791-1061505, Genome Release 64-1-1, reverse complement, Verified ORF, "Gamma-glutamyl kinase, catalyzes the first step in proline biosynthesis"	8	752.549	1264.56	132.608	549.849	2204.18	2291.66	3708.5	312.593		2194.55	2788.65	2091.04	3024	2408.37	2752.41	2711.05	3501.71
YDR311W	TFB1 SGDID:S000002719, Chr IV from 1085065-1086993, Genome Release 64-1-1, Verified ORF, "Subunit of TFIIH and nucleotide excision repair factor 3 complexes, required for nucleotide excision repair, target for transcriptional activators"	8	61.6833	161.329	1.35974	27.2887	2539.64	3177.35	3315.97	248.097		976.727	900.498	507.505	937.308	1445.55	1229.09	2045.81	2143
YDR395W	SXM1 SGDID:S000002803, Chr IV from 1263324-1266158, Genome Release 64-1-1, Verified ORF, "Nuclear transport factor (karyopherin) involved in protein transport between the cytoplasm and nucleoplasm; similar to Nmd5p, Cse1p, Lph2p, and the human cellular apoptosis susceptibility protein, CAS1"	8	448.711	1146.77	46.0202	462.437	1765.99	2859.14	3801.82	409.64		9442.96	9676.07	7126.04	6647.85	10670.2	10770	7300.98	8269.51
YER003C	PMI40 SGDID:S000000805, Chr V from 158994-157736,159118-159088, Genome Release 64-1-1, reverse complement, Verified ORF, "Mannose-6-phosphate isomerase, catalyzes the interconversion of fructose-6-P and mannose-6-P; required for early steps in protein mannosylation"	8	490.628	776.088	74.0523	397.7	1536.91	1618.04	2309.14	276.407		753.946	922.092	468.04	707.482	3712.62	4104.28	8694.15	4699.53
YER136W	GDI1 SGDID:S000000938, Chr V from 439616-440971, Genome Release 64-1-1, Verified ORF, "GDP dissociation inhibitor, regulates vesicle traffic in secretory pathways by regulating the dissociation of GDP from the Sec4/Ypt/rab family of GTP binding proteins"	8	1105.65	2078.66	150.676	1040.86	2882.26	3331.32	5385.31	567.422		1071.35	1619.77	2127.17	2099.69	1457.2	1570.37	2589.27	2148.48
YER155C	BEM2 SGDID:S000000957, Chr V from 482848-476345, Genome Release 64-1-1, reverse complement, Verified ORF, "Rho GTPase activating protein (RhoGAP) involved in the control of cytoskeleton organization and cellular morphogenesis; required for bud emergence"	8	429.798	750.686	88.5454	430.754	1058.2	1171.68	2492.98	298.046		331.867	270.754	86.9473	346.013	107.654	74.3846	103.278	93.4594
YGL076C	RPL7A SGDID:S000003044, Chr VII from 364964-364335,365526-365433,365996-365986, Genome Release 64-1-1, reverse complement, Verified ORF, "Protein component of the large (60S) ribosomal subunit, nearly identical to Rpl7Bp and has similarity to E. coli L30 and rat L7 ribosomal proteins; contains a conserved C-terminal Nucleic acid Binding Domain (NDB2)"	8	945.569	1694.85	58.7246	628.675	2100.58	2955.93	4042.2	470.958		6087.6	3689.23	42645.6	5479.85	17784	20039.1	13424.7	15013.1
YGL202W	ARO8 SGDID:S000003170, Chr VII from 116059-117561, Genome Release 64-1-1, Verified ORF, "Aromatic aminotransferase I, expression is regulated by general control of amino acid biosynthesis"	8	605.325	1027.08	133.894	669.667	1791.46	2011.04	3627.42	391.431		1103.13	1256.11	718.29	878.893	738.614	740.7	720.51	720.592
YGR085C	RPL11B SGDID:S000003317, Chr VII from 648907-648383, Genome Release 64-1-1, reverse complement, Verified ORF, "Protein component of the large (60S) ribosomal subunit, nearly identical to Rpl11Ap; involved in ribosomal assembly; depletion causes degradation of proteins and RNA of the 60S subunit; has similarity to E. coli L5 and rat L11"	8	1380.92	2168.83	104.074	797.985	3842.19	4757.52	7513.13	586.206		780.18	1077.9	3112.38	3347.27	587.487	657.472	2719.72	1131.96
YGR103W	NOP7 SGDID:S000003335, Chr VII from 695417-697234, Genome Release 64-1-1, Verified ORF, "Component of several different pre-ribosomal particles; forms a complex with Ytm1p and Erb1p that is required for maturation of the large ribosomal subunit; required for exit from G<sub>0</sub> and the initiation of cell proliferation"	8	88.2561	179.916	2.96415	76.9945	1736.55	2315.43	5816.13	514.565		467.711	469.007	569.645	430.231	360.601	352.262	338.53	327.671
YGR209C	TRX2 SGDID:S000003441, Chr VII from 913227-912913, Genome Release 64-1-1, reverse complement, Verified ORF, "Cytoplasmic thioredoxin isoenzyme of the thioredoxin system which protects cells against oxidative and reductive stress, forms LMA1 complex with Pbi2p, acts as a cofactor for Tsa1p, required for ER-Golgi transport and vacuole inheritance"	8	421.76	1304.93	68.4394	575.034	2265.09	3819.83	8366.94	443.581		1952.1	2674.1	1376.96	3568.63	3777.63	3748.54	5115.79	3872.1
YGR256W	GND2 SGDID:S000003488, Chr VII from 1004624-1006102, Genome Release 64-1-1, Verified ORF, "6-phosphogluconate dehydrogenase (decarboxylating), catalyzes an NADPH regenerating reaction in the pentose phosphate pathway; required for growth on D-glucono-delta-lactone"	8	1380.45	3026.62	123.346	2104.1	4497.83	3884.8	7893.66	603.202		1246.12	1298.85	859.669	936.64	1234.48	1156.17	808.771	730.618
YHR107C	CDC12 SGDID:S000001149, Chr VIII from 328036-326813, Genome Release 64-1-1, reverse complement, Verified ORF, "Component of the septin ring of the mother-bud neck that is required for cytokinesis; septins recruit proteins to the neck and can act as a barrier to diffusion at the membrane, and they comprise the 10nm filaments seen with EM"	8	811.857	1622.53	123.058	931.688	2220.28	2370.21	5228.1	399.108		2309.56	2322.41	2550.43	2018.65	3064.33	3099.11	3174.15	3419.16
YJL010C	NOP9 SGDID:S000003547, Chr X from 419562-417562, Genome Release 64-1-1, reverse complement, Verified ORF, "Essential subunit of U3-containing 90S preribosome involved in production of 18S rRNA and assembly of small ribosomal subunit; also part of pre-40S ribosome and required for its export into cytoplasm; binds RNA and contains pumilio domain"	8	178.719	367.066	8.29487	98.8314	1749.29	2313.11	4988.14	469.798		4777.23	8423.07	7284.98	5323.11	6338.09	7019.19	6749.22	7542.33
YJL014W	CCT3 SGDID:S000003551, Chr X from 407558-409162, Genome Release 64-1-1, Verified ORF, "Subunit of the cytosolic chaperonin Cct ring complex, related to Tcp1p, required for the assembly of actin and tubulins in vivo"	8	1091.9	2007.54	110.88	877.062	2529.49	3041.65	4833.06	539.511		878.553	955.362	2463.81	930.151	1817.01	1642.08	1584.11	2109.31
YJR007W	SUI2 SGDID:S000003767, Chr X from 451020-451934, Genome Release 64-1-1, Verified ORF, "Alpha subunit of the translation initiation factor eIF2, involved in the identification of the start codon; phosphorylation of Ser51 is required for regulation of translation by inhibiting the exchange of GDP for GTP"	8	471.16	1072.06	101.371	512.656	1436.52	1965.8	3294.12	368.811		420.968	643.164	133.04	454.557	241.916	229.913	176.772	103.053
YJR109C	CPA2 SGDID:S000003870, Chr X from 632941-629585, Genome Release 64-1-1, reverse complement, Verified ORF, "Large subunit of carbamoyl phosphate synthetase, which catalyzes a step in the synthesis of citrulline, an arginine precursor"	8	333.678	671.208	71.583	372.473	1260.2	1450.8	2115.79	271.045		164.245	190.403	0	182.119	170.509	152.148	140.843	78.6974
YJR139C	HOM6 SGDID:S000003900, Chr X from 690524-689445, Genome Release 64-1-1, reverse complement, Verified ORF, "Homoserine dehydrogenase (L-homoserine:NADP oxidoreductase), dimeric enzyme that catalyzes the third step in the common pathway for methionine and threonine biosynthesis; enzyme has nucleotide-binding, dimerization and catalytic regions"	8	577.907	886.173	70.6117	470.15	2138.67	2626.8	3265.48	582.698		3527.76	4708.81	3192.63	2054.28	3332.26	4107.4	3001.64	1849.51
YKL139W	CTK1 SGDID:S000001622, Chr XI from 182958-184544, Genome Release 64-1-1, Verified ORF, "Catalytic (alpha) subunit of C-terminal domain kinase I (CTDK-I); phosphorylates both RNA pol II subunit Rpo21p to affect transcription and pre-mRNA 3' end processing, and ribosomal protein Rps2p to increase translational fidelity; similar to the Drosophila dCDK12 and human CDK12 and probably CDK13"	8	100.992	184.29	7.59199	44.1118	1464.55	1999.52	4932.11	392.393		5052.18	5526.14	4294.66	4869.41	8269.61	8301.02	7475.14	7277.75
YLR167W	RPS31 SGDID:S000004157, Chr XII from 498947-499405, Genome Release 64-1-1, Verified ORF, "Fusion protein that is cleaved to yield a ribosomal protein of the small (40S) subunit and ubiquitin; ubiquitin may facilitate assembly of the ribosomal protein into ribosomes; interacts genetically with translation factor eIF2B"	8	1015.76	1428.74	123.982	766.527	3298.24	3705.07	5088.86	460.897		547.416	560.162	632.028	405.878	748.654	1001	987.894	1042.33
YLR355C	ILV5 SGDID:S000004347, Chr XII from 839253-838066, Genome Release 64-1-1, reverse complement, Verified ORF, "Bifunctional acetohydroxyacid reductoisomerase and mtDNA binding protein; involved in branched-chain amino acid biosynthesis and maintenance of wild-type mitochondrial DNA; found in mitochondrial nucleoids"	8	540.894	951.884	90.3924	535.503	1835.51	2609.09	4200.69	458.267		13.9636	42.2435	71.0533	0	281.032	502.635	518.969	797.937
YLR359W	ADE13 SGDID:S000004351, Chr XII from 844282-845730, Genome Release 64-1-1, Verified ORF, "Adenylosuccinate lyase, catalyzes two steps in the 'de novo' purine nucleotide biosynthetic pathway; expression is repressed by adenine and activated by Bas1p and Pho2p; mutations in human ortholog ADSL cause adenylosuccinase deficiency"	8	462.631	1195.17	51.156	547.516	2310.85	2658.9	4117.76	537.94		1705.81	3257.4	1526.67	1650.65	1973.1	2129.73	1670.2	1175.55
YLR384C	IKI3 SGDID:S000004376, Chr XII from 892900-888851, Genome Release 64-1-1, reverse complement, Verified ORF, "Subunit of Elongator complex, which is required for modification of wobble nucleosides in tRNA; maintains structural integrity of Elongator; homolog of human IKAP, mutations in which cause familial dysautonomia (FD)"	8	288.26	558.151	41.1995	318.267	778.13	900.835	2001.07	220.994		284.972	298.147	317.904	299.19	181.79	147.922	189.654	304.769
YMR039C	SUB1 SGDID:S000004642, Chr XIII from 349522-348644, Genome Release 64-1-1, reverse complement, Verified ORF, "Transcriptional coactivator, facilitates elongation through factors that modify RNAP II; role in peroxide resistance involving Rad2p; role in the hyperosmotic stress response through polymerase recruitment at RNAP II and RNAP III genes"	8	59.9345	68.0094	0	27.4469	2263.17	2229.68	6200.43	461.658		4326.21	4074.08	3392.28	2384.37	4808.26	4234.89	2281.2	2728.78
YMR120C	ADE17 SGDID:S000004727, Chr XIII from 509280-507502, Genome Release 64-1-1, reverse complement, Verified ORF, "Enzyme of 'de novo' purine biosynthesis containing both 5-aminoimidazole-4-carboxamide ribonucleotide transformylase and inosine monophosphate cyclohydrolase activities, isozyme of Ade16p; ade16 ade17 mutants require adenine and histidine"	8	347.042	1006.81	64.7113	445.115	1704.28	1902	3436.5	344.56		220.953	274.207	161.823	337.478	1124.85	989.272	1458.92	1194.43
YMR207C	HFA1 SGDID:S000004820, Chr XIII from 683564-677193, Genome Release 64-1-1, reverse complement, Verified ORF, "Mitochondrial acetyl-coenzyme A carboxylase, catalyzes the production of malonyl-CoA in mitochondrial fatty acid biosynthesis"	8	3513.1	1392.55	453.172	1175.82	1483.36	1783.67	2522.12	776.316		3462.77	3156.13	3601.46	3159.04	2970.31	2588.91	2309.14	2544.48
YMR250W	GAD1 SGDID:S000004862, Chr XIII from 770801-772558, Genome Release 64-1-1, Verified ORF, "Glutamate decarboxylase, converts glutamate into gamma-aminobutyric acid (GABA) during glutamate catabolism; involved in response to oxidative stress"	8	568.535	1048.4	324.122	2150.99	915.087	1139.91	8137.31	900.5		529.171	483.561	309.387	275.589	2151.41	2565	4000.1	4719.6
YMR304W	UBP15 SGDID:S000004920, Chr XIII from 874987-878679, Genome Release 64-1-1, Verified ORF, "Ubiquitin-specific protease involved in protein deubiquitination; catalytic activity regulated by an N-terminal TRAF-like domain and and C-terminal sequences; physically interacts with anaphase-promoting complex/cyclosome (APC/C) activator, Cdh1p"	8	474.902	963.146	57.9422	439.381	1415.27	1676.54	3006.84	260.453		2450.31	3095.62	1396.41	1933.19	2573.79	2483.26	1932.02	2054.17
YOR116C	RPO31 SGDID:S000005642, Chr XV from 544145-539763, Genome Release 64-1-1, reverse complement, Verified ORF, "RNA polymerase III largest subunit C160, part of core enzyme; similar to bacterial beta-prime subunit and to RPA190 and RPO21"	8	109.129	182.022	8.33621	79.6954	1562.24	1771.46	2392.38	248.057		1155.93	1180.05	726.577	1195.19	1474	1061.94	1027.57	707.63
YOR207C	RET1 SGDID:S000005733, Chr XV from 733457-730008, Genome Release 64-1-1, reverse complement, Verified ORF, "Second-largest subunit of RNA polymerase III, which is responsible for the transcription of tRNA and 5S RNA genes, and other low molecular weight RNAs"	8	154.765	276.592	7.85149	122.699	1509.54	1978.59	2555.18	295.352		1066.35	1077.83	713.451	662.564	1259.92	1113.13	1055.01	690.105
YOR217W	RFC1 SGDID:S000005743, Chr XV from 749301-751886, Genome Release 64-1-1, Verified ORF, "Subunit of heteropentameric Replication factor C (RF-C), which is a DNA binding protein and ATPase that acts as a clamp loader of the proliferating cell nuclear antigen (PCNA) processivity factor for DNA polymerases delta and epsilon"	8	148.592	208.844	7.20706	86.7033	3410.89	3689.05	7588.69	656.978		815.251	1165.19	1272.02	833.64	1345.9	1397.47	1159.1	1198.89
YOR224C	RPB8 SGDID:S000005750, Chr XV from 761265-760825, Genome Release 64-1-1, reverse complement, Verified ORF, "RNA polymerase subunit ABC14.5, common to RNA polymerases I, II, and III"	8	53.904	111.05	4.22737	27.2822	2786.5	3981.52	5781.48	452.87		2439.64	2734.81	2286.83	1604.42	16756.6	20646.6	13925.4	10285.9
YOR243C	PUS7 SGDID:S000005769, Chr XV from 792241-790211, Genome Release 64-1-1, reverse complement, Verified ORF, "Pseudouridine synthase, catalyzes pseudouridylation at positions 35 and 56 in U2 snRNA, position 50 in 5S rRNA, position 13 in cytoplasmic tRNAs, and position 35 in pre-tRNA(Tyr); conserved in archaea, vertebrates, and some bacteria"	8	90.4887	155.574	13.9757	104.713	1802.08	1970.96	3948	368.697		6191.27	6572.27	5891.37	5042.91	4659.5	4399.16	3390.47	2816.7
YPL004C	LSP1 SGDID:S000005925, Chr XVI from 551657-550632, Genome Release 64-1-1, reverse complement, Verified ORF, "Primary component of eisosomes, which are large immobile patch structures at the cell cortex associated with endocytosis, along with Pil1p and Sur7p; null mutants show activation of Pkc1p/Ypk1p stress resistance pathways; member of the BAR domain family"	8	642.015	1157.17	278.598	1216.26	1879.27	2269.45	8798.85	1356.91		8480.35	9949.84	14677.8	9321.45	6967.05	7480.32	7479.61	6986.65
YPL019C	VTC3 SGDID:S000005940, Chr XVI from 517018-514511, Genome Release 64-1-1, reverse complement, Verified ORF, "Subunit of the vacuolar transporter chaperone (VTC) complex involved in membrane trafficking, vacuolar polyphosphate accumulation, microautophagy and non-autophagic vacuolar fusion"	8	1020.68	2309.95	299.955	1019.9	2775.67	3578	6178.97	536.692		133.954	154.258	144.827	112.389	791.47	716.927	912.834	626.7
YPL048W	CAM1 SGDID:S000005969, Chr XVI from 464401-465648, Genome Release 64-1-1, Verified ORF, "Nuclear protein required for transcription of MXR1; binds the MXR1 promoter in the presence of other nuclear factors; binds calcium and phospholipids; has similarity to translational cofactor EF-1 gamma"	8	1675.82	2212.79	172.096	1261.76	2451.47	2484.16	4420.38	494.773		163.005	169.292	110.056	208.369	880.873	668.221	879.407	477.964
YPR025C	CCL1 SGDID:S000006229, Chr XVI from 614558-613377, Genome Release 64-1-1, reverse complement, Verified ORF, "Cyclin associated with protein kinase Kin28p, which is the TFIIH-associated carboxy-terminal domain (CTD) kinase involved in transcription initiation at RNA polymerase II promoters"	8	54.4114	87.9618	10.5739	15.8395	2801.16	3228.47	4403.24	374.902		10950.3	15399.3	15587.5	14144.6	9764.91	9844.5	10583.1	10030.5
YPR036W	VMA13 SGDID:S000006240, Chr XVI from 643836-645272, Genome Release 64-1-1, Verified ORF, "Subunit H of the eight-subunit V1 peripheral membrane domain of the vacuolar H+-ATPase (V-ATPase), an electrogenic proton pump found throughout the endomembrane system; serves as an activator or a structural stabilizer of the V-ATPase"	8	748.841	1568.63	71.8767	428.416	2223.22	2971.37	2843.97	333.505		1158.99	2802.16	928.743	1897.18	1596.28	2007.17	2247.52	1862.59
YPR086W	SUA7 SGDID:S000006290, Chr XVI from 710101-711138, Genome Release 64-1-1, Verified ORF, "Transcription factor TFIIB, a general transcription factor required for transcription initiation and start site selection by RNA polymerase II"	8	57.5502	102.119	0	25.4354	3602.23	4649.64	5279.86	706.908		21849.4	24459.5	16819.6	19677.5	19384.7	18047.8	15310.5	16340.6
YPR110C	RPC40 SGDID:S000006314, Chr XVI from 746835-745828, Genome Release 64-1-1, reverse complement, Verified ORF, "RNA polymerase subunit AC40, common to RNA polymerase I and III"	8	443.892	925.272	59.0884	541.64	1619.73	1881.68	2966.46	347.013		564.65	651.253	836.334	615.369	740.348	753.771	842.111	794.01
YAR073W	IMD1 SGDID:S000000095, Chr I from 227742-228953, Genome Release 64-1-1, Dubious ORF, "Nonfunctional protein with homology to IMP dehydrogenase; probable pseudogene, located close to the telomere; is not expressed at detectable levels; YAR073W and YAR075W comprise a continuous reading frame in some strains of S. cerevisiae"	7	331.166	598.201	164.794	641.017	843.463	929.193	3273.27	346.511		2233.21	2270.11	1936.9	1866.67	7067.2	6872.23	6579.66	6475.95
YBL002W	HTB2 SGDID:S000000098, Chr II from 236492-236887, Genome Release 64-1-1, Verified ORF, "Histone H2B, core histone protein required for chromatin assembly and chromosome function; nearly identical to HTB1; Rad6p-Bre1p-Lge1p mediated ubiquitination regulates transcriptional activation, meiotic DSB formation and H3 methylation"	7	141.772	139.139	15.3104	17.3198	5772.62	5734.3	9972.13	1054.43		1472.22	2387.02	3147.3	1738.35	1449.68	1787.66	1330.44	1753.81
YBL050W	SEC17 SGDID:S000000146, Chr II from 125125-125154,125271-126119, Genome Release 64-1-1, Verified ORF, "Peripheral membrane protein required for vesicular transport between ER and Golgi, the 'priming' step in homotypic vacuole fusion, and autophagy; stimulates the ATPase activity of Sec18p; has similarity to mammalian alpha-SNAP"	7	368.41	842.271	50.09	327.625	1426.85	1803.39	3419.14	392.057		2323.05	2443.25	980.096	1302.1	2913.62	2083.17	1537.27	1061.59
YBR160W	CDC28 SGDID:S000000364, Chr II from 560078-560974, Genome Release 64-1-1, Verified ORF, "Catalytic subunit of the main cell cycle cyclin-dependent kinase (CDK); alternately associates with G1 cyclins (CLNs) and G2/M cyclins (CLBs) which direct the CDK to specific substrates"	7	332.797	750.983	45.865	249.13	1682.01	2183.66	3084.02	245.304		5689.51	3250.5	3423.47	3760.06	2644.93	2536.68	2069.79	2766.42
YCL037C	SRO9 SGDID:S000000542, Chr III from 58678-57374, Genome Release 64-1-1, reverse complement, Verified ORF, "Cytoplasmic RNA-binding protein that associates with translating ribosomes; involved in heme regulation of Hap1p as a component of the HMC complex, also involved in the organization of actin filaments; contains a La motif"	7	328.85	857.302	62.2034	386.767	1260.59	1574.53	3725.44	469.386		184.063	217.537	0	125.247	204.329	205.784	151.407	146.803
YCR009C	RVS161 SGDID:S000000602, Chr III from 131542-130745, Genome Release 64-1-1, reverse complement, Verified ORF, "Amphiphysin-like lipid raft protein; interacts with Rvs167p and regulates polarization of the actin cytoskeleton, endocytosis, cell polarity, cell fusion and viability following starvation or osmotic stress"	7	653.634	1552.43	113.031	713.82	1975.45	2616.38	4421.9	466.287		9689.21	8224.37	5980.32	7401.04	7234.47	6562.06	7107.05	8167.56
YDL083C	RPS16B SGDID:S000002241, Chr IV from 307333-306926,307789-307766, Genome Release 64-1-1, reverse complement, Verified ORF, "Protein component of the small (40S) ribosomal subunit; identical to Rps16Ap and has similarity to E. coli S9 and rat S16 ribosomal proteins"	7	1162.47	1893.88	75.6639	683.864	2441.69	3445.29	3766.58	524.161		93.2587	149.31	0	19.8516	960.61	986.738	912.78	458.091
YDL137W	ARF2 SGDID:S000002296, Chr IV from 216529-217074, Genome Release 64-1-1, Verified ORF, "ADP-ribosylation factor, GTPase of the Ras superfamily involved in regulation of coated formation vesicles in intracellular trafficking within the Golgi; functionally interchangeable with Arf1p"	7	472.519	1703.98	97.9433	389.73	1737.99	3411.01	5280.62	225.242		382.953	994.093	573.803	1059.32	374.2	461.161	886.39	723.468
YDL143W	CCT4 SGDID:S000002302, Chr IV from 199996-201582, Genome Release 64-1-1, Verified ORF, "Subunit of the cytosolic chaperonin Cct ring complex, related to Tcp1p, required for the assembly of actin and tubulins in vivo"	7	463.368	916.352	70.5778	415.086	1162.24	1618.58	2684.5	245.433		283.803	472.695	186.925	354.608	321.767	360.744	483.749	281.545
YDR002W	YRB1 SGDID:S000002409, Chr IV from 453045-453650, Genome Release 64-1-1, Verified ORF, "Ran GTPase binding protein; involved in nuclear protein import and RNA export, ubiquitin-mediated protein degradation during the cell cycle; shuttles between the nucleus and cytoplasm; is essential; homolog of human RanBP1"	7	469.322	1445.57	151.809	535.902	1830.12	2263.63	4204.65	344.337		9758.31	14519.9	6161.39	5649.59	8035.94	9137.62	5730.22	5717.06
YDR074W	TPS2 SGDID:S000002481, Chr IV from 593893-596583, Genome Release 64-1-1, Verified ORF, "Phosphatase subunit of the trehalose-6-phosphate synthase/phosphatase complex, which synthesizes the storage carbohydrate trehalose; expression is induced by stress conditions and repressed by the Ras-cAMP pathway"	7	849.248	1601.01	95.439	700.118	1474.37	1753.37	3228.94	205.766		311.164	871.465	157.192	331.075	360.648	443.478	480.444	495.503
YDR170C	SEC7 SGDID:S000002577, Chr IV from 802222-796193, Genome Release 64-1-1, reverse complement, Verified ORF, "Guanine nucleotide exchange factor (GEF) for ADP ribosylation factors involved in proliferation of the Golgi, intra-Golgi transport and ER-to-Golgi transport; found in the cytoplasm and on Golgi-associated coated vesicles"	7	501.469	1012.53	49.4213	475.046	1424.77	1559.72	2487.63	212.946		5201.42	2843.77	2474.6	3064.6	2578.48	2335.94	1622.43	2503.48
YDR226W	ADK1 SGDID:S000002634, Chr IV from 916486-917154, Genome Release 64-1-1, Verified ORF, "Adenylate kinase, required for purine metabolism; localized to the cytoplasm and the mitochondria; lacks cleavable signal sequence"	7	488.425	902.076	67.0125	410.027	2295.49	2585.17	3651.13	311.345		1812.4	2224.28	25578.8	26435.9	1396.14	1213.73	13083.9	12252.7
YDR394W	RPT3 SGDID:S000002802, Chr IV from 1261681-1262967, Genome Release 64-1-1, Verified ORF, "One of six ATPases of the 19S regulatory particle of the 26S proteasome involved in the degradation of ubiquitinated substrates; substrate of N-acetyltransferase B"	7	465.511	822.727	72.7019	488.871	2072.58	2106.59	3983.04	415.165		864.74	1262.25	502.321	688.293	929.492	881.626	657.599	490.18
YDR477W	SNF1 SGDID:S000002885, Chr IV from 1412373-1414274, Genome Release 64-1-1, Verified ORF, "AMP-activated serine/threonine protein kinase found in a complex containing Snf4p and members of the Sip1p/Sip2p/Gal83p family; required for transcription of glucose-repressed genes, thermotolerance, sporulation, and peroxisome biogenesis"	7	310.938	685.725	42.9954	380.699	1246.15	1720.23	2711.05	380.391		6639.17	7753.36	6137.61	7674.48	6610.65	6025.84	7591.98	4862.99
YDR510W	SMT3 SGDID:S000002918, Chr IV from 1469400-1469705, Genome Release 64-1-1, Verified ORF, "Ubiquitin-like protein of the SUMO family, conjugated to lysine residues of target proteins; regulates chromatid cohesion, chromosome segregation, APC-mediated proteolysis, DNA replication and septin ring dynamics; phosphorylated at Ser2"	7	106.824	226.741	9.62372	89.0667	1921	2565.13	8694.15	510.51		11541.5	13952.2	13546	14404.2	12674.9	11506	9949.94	8119.13
YEL032W	MCM3 SGDID:S000000758, Chr V from 86937-89852, Genome Release 64-1-1, Verified ORF, "Protein involved in DNA replication; component of the Mcm2-7 hexameric complex that binds chromatin as a part of the pre-replicative complex"	7	327.233	571.078	52.4413	254.133	1585.56	1936.91	3174.15	371.424		21.621	26.6755	0	38.9362	83.222	101.041	74.9794	118.506
YEL046C	GLY1 SGDID:S000000772, Chr V from 68792-67629, Genome Release 64-1-1, reverse complement, Verified ORF, "Threonine aldolase, catalyzes the cleavage of L-allo-threonine and L-threonine to glycine; involved in glycine biosynthesis"	7	499.836	1157.89	65.6461	258.619	1724.19	2567.08	3001.64	200.912		6799.42	6278.69	22166.1	28229.7	6267.78	4904.18	23490.4	16033.8
YER006W	NUG1 SGDID:S000000808, Chr V from 162723-164285, Genome Release 64-1-1, Verified ORF, "GTPase that associates with nuclear 60S pre-ribosomes, required for export of 60S ribosomal subunits from the nucleus"	7	74.9763	118.907	6.36155	34.6946	1113.19	1603.1	4000.1	512.69		7657.61	8639.79	11569.7	9482.14	7905.14	7414.54	6286.25	5596.66
YER023W	PRO3 SGDID:S000000825, Chr V from 201076-201936, Genome Release 64-1-1, Verified ORF, "Delta 1-pyrroline-5-carboxylate reductase, catalyzes the last step in proline biosynthesis"	7	877.219	1616.11	121.137	634.864	2410.94	2749.43	3390.47	305.978		257.759	507.518	86.6604	287.778	518.083	546.827	464.084	524.309
YER171W	RAD3 SGDID:S000000973, Chr V from 527082-529418, Genome Release 64-1-1, Verified ORF, "5' to 3' DNA helicase, involved in nucleotide excision repair and transcription; subunit of RNA polII initiation factor TFIIH and of Nucleotide Excision Repair Factor 3 (NEF3); homolog of human XPD protein; mutant has aneuploidy tolerance"	7	31.688	53.8023	1.55087	16.3298	1307.1	1675.83	1808.25	269.598		903.643	1304.44	2025.79	1001.95	1156.2	1032.1	967.116	870.615
YGL099W	LSG1 SGDID:S000003067, Chr VII from 314631-316553, Genome Release 64-1-1, Verified ORF, "Putative GTPase involved in 60S ribosomal subunit biogenesis; required for the release of Nmd3p from 60S subunits in the cytoplasm"	7	243.703	661.589	45.9628	342.848	952.704	1302.49	2881.08	238.301		2095.87	2062.31	2135.49	3016.94	1068.32	1023.79	1499.7	1008.38
YGL123W	RPS2 SGDID:S000003091, Chr VII from 277617-278381, Genome Release 64-1-1, Verified ORF, "Protein component of the small (40S) subunit, essential for control of translational accuracy; phosphorylation by C-terminal domain kinase I (CTDK-I) enhances translational accuracy; methylated on one or more arginine residues by Hmt1p"	7	1387.5	2953.22	145.259	1005.54	3215.8	5167.3	6827.24	618.084		84.5931	211.12	0	79.419	241.831	340.294	318.943	209.925
YGL157W	ARI1 SGDID:S000003125, Chr VII from 209006-210049, Genome Release 64-1-1, Verified ORF, "NADPH-dependent aldehyde reductase, utilizes aromatic and alophatic aldehyde substrates; member of the short-chain dehydrogenase/reductase superfamily"	7	423.433	902.253	51.7589	486.728	1574.83	1946.12	4350.2	272.823		3713.16	4498.48	3056.77	4527.68	3926.12	3674.4	4149.09	4443.09
YGL246C	RAI1 SGDID:S000003215, Chr VII from 38780-37617, Genome Release 64-1-1, reverse complement, Verified ORF, "Nuclear protein with decapping endonuclease activity targeted toward mRNAs with unmethylated 7-methylguanosine cap structures; binds to and stabilizes the exoribonuclease Rat1p; required for pre-rRNA processing; homologous to human DOM3Z"	7	48.1958	84.4963	4.01659	44.5587	1925.43	2255.13	4380.61	452.313		52.6997	67.17	0	28.537	444.668	480.339	323.359	211.458
YGR185C	TYS1 SGDID:S000003417, Chr VII from 867520-866336, Genome Release 64-1-1, reverse complement, Verified ORF, "Cytoplasmic tyrosyl-tRNA synthetase, required for cytoplasmic protein synthesis; interacts with positions 34 and 35 of the tRNATyr anticodon; mutations in human ortholog YARS are associated with Charcot-Marie-Tooth (CMT) neuropathies"	7	627.547	2035.87	103.8	673.1	1703.34	2406.43	2958.3	300.195		4197.08	2449.95	4522.92	3201.2	2171.14	1890.54	1927.24	2978.55
YHL015W	RPS20 SGDID:S000001007, Chr VIII from 75412-75777, Genome Release 64-1-1, Verified ORF, "Protein component of the small (40S) ribosomal subunit; overproduction suppresses mutations affecting RNA polymerase III-dependent transcription; has similarity to E. coli S10 and rat S20 ribosomal proteins"	7	698.911	1420.15	128.668	672.404	1806.44	2559.1	5285.37	507.597		1121.28	1344.73	1346.29	1409.53	1278.06	1383.39	1592.79	1872.64
YHL034C	SBP1 SGDID:S000001026, Chr VIII from 34077-33193, Genome Release 64-1-1, reverse complement, Verified ORF, "Putative RNA binding protein; involved in translational repression and found in cytoplasmic P bodies; found associated with small nucleolar RNAs snR10 and snR11"	7	832.963	1987.33	135.52	688.809	2354.21	2681.4	4358.93	436.257		7803.5	8453.33	7327.97	8267.85	5570.4	5330.2	5385.31	5223.43
YHR063C	PAN5 SGDID:S000001105, Chr VIII from 225169-224030, Genome Release 64-1-1, reverse complement, Verified ORF, "2-dehydropantoate 2-reductase, part of the pantothenic acid pathway, structurally homologous to E. coli panE"	7	657.01	1170.74	91.0908	548.038	2007.91	2959.24	4357.75	505.211		2684.99	2178.34	1313.83	2104.44	3498.12	3281.25	3163.96	2731.53
YHR108W	GGA2 SGDID:S000001150, Chr VIII from 328303-330060, Genome Release 64-1-1, Verified ORF, "Protein that interacts with and regulates Arf1p and Arf2p in a GTP-dependent manner to facilitate traffic through the late Golgi; binds phosphatidylinositol 4-phosphate, which plays a role in TGN localization; has homology to gamma-adaptin"	7	473.461	985.901	64.6121	319.849	1687.75	2203.14	3233.51	261.973		667.876	582.09	173.445	251.772	7534.57	7664.4	7927.19	4904.81
YIL076W	SEC28 SGDID:S000001338, Chr IX from 216658-217548, Genome Release 64-1-1, Verified ORF, "Epsilon-COP subunit of the coatomer; regulates retrograde Golgi-to-ER protein traffic; stabilizes Cop1p, the alpha-COP and the coatomer complex; non-essential for cell growth"	7	3230.84	4274.37	676.476	2650.54	3783.31	3666.68	7086.87	918.71		137.277	123.163	0	108.993	650.739	652.923	744.285	470.768
YIL126W	STH1 SGDID:S000001388, Chr IX from 117992-122071, Genome Release 64-1-1, Verified ORF, "ATPase component of the RSC chromatin remodeling complex; required for expression of early meiotic genes; essential helicase-related protein homologous to Snf2p"	7	242.369	400.203	17.9866	204.543	1762.79	2237.07	3856.43	347.242		204.43	228.57	799.401	225.558	252.273	235.948	340.877	352.065
YJL012C	VTC4 SGDID:S000003549, Chr X from 413399-411234, Genome Release 64-1-1, reverse complement, Verified ORF, "Vacuolar membrane polyphosphate polymerase; subunit of the vacuolar transporter chaperone (VTC) complex involved in synthesis and transfer of polyP to the vacuole; regulates membrane trafficking; role in non-autophagic vacuolar fusion"	7	604.055	1665.95	73.8253	657.463	1865.61	2479.05	3667.86	352.101		1494.76	1188.29	1632.65	646.46	8669.32	9382.59	6315.19	7542.12
YJL052W	TDH1 SGDID:S000003588, Chr X from 338271-339269, Genome Release 64-1-1, Verified ORF, "Glyceraldehyde-3-phosphate dehydrogenase, isozyme 1, involved in glycolysis and gluconeogenesis; tetramer that catalyzes the reaction of glyceraldehyde-3-phosphate to 1,3 bis-phosphoglycerate; detected in the cytoplasm and cell wall"	7	651.261	1393.32	301.911	1391.13	1202.27	1546.05	5433.01	643.014		3033.44	3052.83	4306.31	3421.6	2045.13	1874.72	2492.98	2743.68
YJL164C	TPK1 SGDID:S000003700, Chr X from 111159-109966, Genome Release 64-1-1, reverse complement, Verified ORF, "cAMP-dependent protein kinase catalytic subunit; promotes vegetative growth in response to nutrients via the Ras-cAMP signaling pathway; inhibited by regulatory subunit Bcy1p in the absence of cAMP; partially redundant with Tpk2p and Tpk3p"	7	213.34	406.14	22.2127	169.776	2252.74	2632.32	3599.71	213.073		3331.53	4196.16	2155.03	2860.34	7851.18	8252.89	7661.66	9669.15
YKL028W	TFA1 SGDID:S000001511, Chr XI from 385758-387206, Genome Release 64-1-1, Verified ORF, "TFIIE large subunit, involved in recruitment of RNA polymerase II to the promoter, activation of TFIIH, and promoter opening"	7	89.2289	171.9	6.45085	105.632	1633.94	1977.61	2378.55	187.396		333.553	340.475	91.6103	447.62	213.069	150.517	127.441	121.387
YKL145W	RPT1 SGDID:S000001628, Chr XI from 174213-175616, Genome Release 64-1-1, Verified ORF, "One of six ATPases of the 19S regulatory particle of the 26S proteasome involved in the degradation of ubiquitinated substrates; required for optimal CDC20 transcription; interacts with Rpn12p and Ubr1p; mutant has aneuploidy tolerance"	7	639.801	932.206	82.1304	547.975	2053.33	2225.34	3849.54	325.039		435.201	544.151	639.532	706.789	1873.79	2194.37	3453.36	3286.35
YLR043C	TRX1 SGDID:S000004033, Chr XII from 232013-231702, Genome Release 64-1-1, reverse complement, Verified ORF, "Cytoplasmic thioredoxin isoenzyme of the thioredoxin system which protects cells against oxidative and reductive stress, forms LMA1 complex with Pbi2p, acts as a cofactor for Tsa1p, required for ER-Golgi transport and vacuole inheritance"	7	304.891	1498.6	48.2423	271.247	2402.12	3890.49	4690.14	447.61		15307	18899.8	17961.5	18618.6	13663.9	13545.4	19137.4	17176.2
YLR109W	AHP1 SGDID:S000004099, Chr XII from 368781-369311, Genome Release 64-1-1, Verified ORF, "Thiol-specific peroxiredoxin, reduces hydroperoxides to protect against oxidative damage; function in vivo requires covalent conjugation to Urm1p"	7	821.758	1042.54	141.799	721.689	2223.66	2595.66	4137.69	782.721		223.649	218.799	75.425	129.712	2526.17	2681.37	1808.25	2481.8
YLR258W	GSY2 SGDID:S000004248, Chr XII from 660716-662833, Genome Release 64-1-1, Verified ORF, "Glycogen synthase, similar to Gsy1p; expression induced by glucose limitation, nitrogen starvation, heat shock, and stationary phase; activity regulated by cAMP-dependent, Snf1p and Pho85p kinases as well as by the Gac1p-Glc7p phosphatase"	7	284.189	701.634	41.2454	377.9	1003.69	1351.94	2599.1	254.15		1399.62	1603.09	399.257	1134.67	1141.71	897.226	712.487	244.065
YLR270W	DCS1 SGDID:S000004260, Chr XII from 681186-682238, Genome Release 64-1-1, Verified ORF, "Non-essential hydrolase involved in mRNA decapping, may function in a feedback mechanism to regulate deadenylation, contains pyrophosphatase activity and a HIT (histidine triad) motif; interacts with neutral trehalase Nth1p"	7	293.104	833.856	100.811	564.018	1263.45	1347.05	3146.91	361.306		3016.7	2423.46	2240.64	2403	2322.33	2598.67	2067.82	2509.89
YML008C	ERG6 SGDID:S000004467, Chr XIII from 252990-251839, Genome Release 64-1-1, reverse complement, Verified ORF, "Delta(24)-sterol C-methyltransferase, converts zymosterol to fecosterol in the ergosterol biosynthetic pathway by methylating position C-24; localized to both lipid particles and mitochondrial outer membrane"	7	985.604	1890	112.096	862.124	2371.85	2187.42	3359.88	549.059		1363.82	1790.7	726.995	1330.54	1312.48	1387.93	904.529	727.706
YML056C	IMD4 SGDID:S000004520, Chr XIII from 163308-162194,164176-163717, Genome Release 64-1-1, reverse complement, Verified ORF, "Inosine monophosphate dehydrogenase, catalyzes the first step of GMP biosynthesis, member of a four-gene family in S. cerevisiae, constitutively expressed"	7	587.677	854.855	127.188	750.856	1021.61	1105.47	2649.91	354.745		1544.2	1936.79	1290.81	1411.84	1241.16	1240.02	1133.05	636.799
YMR128W	ECM16 SGDID:S000004735, Chr XIII from 523696-527499, Genome Release 64-1-1, Verified ORF, "Essential DEAH-box ATP-dependent RNA helicase specific to the U3 snoRNP, predominantly nucleolar in distribution, required for 18S rRNA synthesis"	7	115.632	222.349	5.26845	121.075	1265.08	1501.91	3159.84	349.447		562.503	385.806	888.937	337.453	404.83	480.488	433.573	857.73
YMR246W	FAA4 SGDID:S000004860, Chr XIII from 759807-761891, Genome Release 64-1-1, Verified ORF, "Long chain fatty acyl-CoA synthetase, activates imported fatty acids with a preference for C12:0-C16:0 chain lengths; functions in long chain fatty acid import; important for survival during stationary phase; localized to lipid particles"	7	614.518	1046	54.2167	371.568	1695.64	1942.1	2608.53	206.399		153.873	184.233	616.791	210.808	364.894	439.07	420.6	837.333
YNL071W	LAT1 SGDID:S000005015, Chr XIV from 491523-492971, Genome Release 64-1-1, Verified ORF, "Dihydrolipoamide acetyltransferase component (E2) of pyruvate dehydrogenase complex, which catalyzes the oxidative decarboxylation of pyruvate to acetyl-CoA"	7	598.697	1073.38	96.1187	384.399	1518.39	2009.04	2634.57	336.436		514.276	923.828	429.603	460.258	939.592	1013.63	960.934	478.535
YNL079C	TPM1 SGDID:S000005023, Chr XIV from 479165-478566, Genome Release 64-1-1, reverse complement, Verified ORF, "Major isoform of tropomyosin; binds to and stabilizes actin cables and filaments, which direct polarized cell growth and the distribution of several organelles; acetylated by the NatB complex and acetylated form binds actin most efficiently"	7	1038.76	1365.68	159.248	955.749	2226.91	2186	3736.73	547.524		10528.7	9045.48	22202.2	14825.2	4530.3	5031.64	10961.1	16178.4
YNL301C	RPL18B SGDID:S000005245, Chr XIV from 64018-63570,64562-64451, Genome Release 64-1-1, reverse complement, Verified ORF, "Protein component of the large (60S) ribosomal subunit, identical to Rpl18Ap and has similarity to rat L18 ribosomal protein"	7	648.238	1046.04	49.7299	422.034	1194.78	1717.27	1812.21	315.701		1473.83	1017.49	2945.75	1693.57	937.074	720.116	969.723	1316.65
YNL302C	RPS19B SGDID:S000005246, Chr XIV from 62372-61958,62943-62924, Genome Release 64-1-1, reverse complement, Verified ORF, "Protein component of the small (40S) ribosomal subunit, required for assembly and maturation of pre-40 S particles; mutations in human RPS19 are associated with Diamond Blackfan anemia; nearly identical to Rps19Ap"	7	1101.17	1486.81	103.756	627.765	2895.62	3066.27	3608.83	410.222		10445.3	12254.7	7061.65	8359.67	7299.87	6174.71	4230.63	5424.78
YOL151W	GRE2 SGDID:S000005511, Chr XV from 43694-44722, Genome Release 64-1-1, Verified ORF, "3-methylbutanal reductase and NADPH-dependent methylglyoxal reductase (D-lactaldehyde dehydrogenase); stress induced (osmotic, ionic, oxidative, heat shock and heavy metals); regulated by the HOG pathway"	7	608.371	1132.95	124.441	1214.88	1570.57	2171.08	8996.16	1086.17		1893.29	2196.1	1185.35	1231.95	15557.8	17732.3	18639.1	13678.5
YOR117W	RPT5 SGDID:S000005643, Chr XV from 545029-546333, Genome Release 64-1-1, Verified ORF, "One of six ATPases of the 19S regulatory particle of the 26S proteasome involved in the degradation of ubiquitinated substrates; recruited to the GAL1-10 promoter region upon induction of transcription; similar to human TBP1"	7	471.151	892.196	66.8891	576.177	2074.17	2096.65	4072.27	268.148		2779.24	2415.92	4194.46	2563	4175.16	4566.64	3791.18	4280.95
YOR128C	ADE2 SGDID:S000005654, Chr XV from 566191-564476, Genome Release 64-1-1, reverse complement, Verified ORF, "Phosphoribosylaminoimidazole carboxylase, catalyzes a step in the 'de novo' purine nucleotide biosynthetic pathway; red pigment accumulates in mutant cells deprived of adenine"	7	872.445	1295.42	109.489	677.361	2336.08	2264.1	3891.89	453.799		1431.73	2123.81	2037.34	2075.64	1346.48	1527.98	1458.61	1441.62
YOR374W	ALD4 SGDID:S000005901, Chr XV from 1039840-1041399, Genome Release 64-1-1, Verified ORF, "Mitochondrial aldehyde dehydrogenase, required for growth on ethanol and conversion of acetaldehyde to acetate; phosphorylated; activity is K+ dependent; utilizes NADP+ or NAD+ equally as coenzymes; expression is glucose repressed"	7	212.486	274.62	104.032	365.591	492.056	605.288	2221.09	249.863		20073.5	16545.8	11207	14505.9	12882	12503.4	10532.4	9943.2
YPL111W	CAR1 SGDID:S000006032, Chr XVI from 339944-340945, Genome Release 64-1-1, Verified ORF, "Arginase, responsible for arginine degradation, expression responds to both induction by arginine and nitrogen catabolite repression; disruption enhances freeze tolerance"	7	490.922	856.535	132.176	711.74	1533.94	1688.76	4583.21	466.497		12079.9	10589.9	9996.08	13230	11521.1	10580.1	13740	13537.6
YPL129W	TAF14 SGDID:S000006050, Chr XVI from 305298-305306,305412-306137, Genome Release 64-1-1, Verified ORF, "Subunit of TFIID, TFIIF, INO80, SWI/SNF, and NuA3 complexes, involved in RNA polymerase II transcription initiation and in chromatin modification; contains a YEATS domain"	7	150.998	224.355	10.9173	77.469	3312.36	3576.77	4377.87	557.8		1367.02	1439.16	1556.94	1529.16	2121.28	1984.56	1703.02	1645.34
YPL131W	RPL5 SGDID:S000006052, Chr XVI from 303121-304014, Genome Release 64-1-1, Verified ORF, "Protein component of the large (60S) ribosomal subunit with similarity to E. coli L18 and rat L5 ribosomal proteins; binds 5S rRNA and is required for 60S subunit assembly"	7	715.456	1188.08	129.081	513.422	1633.89	2273.46	3063.67	532.571		247.255	271.375	221.639	292.253	1401.31	1413.46	1504.33	1374.71
YPL178W	CBC2 SGDID:S000006099, Chr XVI from 212158-212784, Genome Release 64-1-1, Verified ORF, "Small subunit of the heterodimeric cap binding complex that also contains Sto1p, component of the spliceosomal commitment complex; interacts with Npl3p, possibly to package mRNA for export from the nucleus; contains an RNA-binding motif"	7	115.752	208.621	7.83484	74.2396	2648.33	3121.37	7155.18	565.559		1472.65	1724.63	1532.03	1892.59	1428.14	1203.84	1468.5	610.822
YPL184C	MRN1 SGDID:S000006105, Chr XVI from 197788-195950, Genome Release 64-1-1, reverse complement, Verified ORF, "RNA-binding protein proposed to be involved in translational regulation; binds specific categories of mRNAs, including those that contain upstream open reading frames (uORFs) and internal ribosome entry sites (IRES)"	7	355.593	656.653	46.5215	403.196	1147.93	1571.11	3805.03	355.682		4341.39	11725.2	6849.02	6098.41	5542.24	7150.66	6672.49	4796.62
YPR019W	MCM4 SGDID:S000006223, Chr XVI from 596750-599551, Genome Release 64-1-1, Verified ORF, "Essential helicase component of heterohexameric MCM2-7 complexes which bind pre-replication complexes on DNA and melt DNA prior to replication; forms an Mcm4p-6p-7p subcomplex; shows nuclear accumulation in G1; homolog of S. pombe Cdc21p"	7	188.056	449.752	22.0572	164.064	1058	1305.03	2437.4	197.906		3331.27	4351.76	4365.06	4924.5	6090.28	5735.9	8684.32	6858.84
YPR052C	NHP6A SGDID:S000006256, Chr XVI from 665974-665693, Genome Release 64-1-1, reverse complement, Verified ORF, "High-mobility group (HMG) protein that binds to and remodels nucleosomes; involved in recruiting FACT and other chromatin remodelling complexes to the chromosomes; functionally redundant with Nhp6Bp; homologous to mammalian HMGB1 and HMGB2"	7	152.42	383.387	19.5699	106.312	2026.77	2540.13	4047.19	488.08		248.2	247.139	170.574	230.504	1087.45	1016.53	1341.28	1002.16
YPR181C	SEC23 SGDID:S000006385, Chr XVI from 899667-897361, Genome Release 64-1-1, reverse complement, Verified ORF, "GTPase-activating protein, stimulates the GTPase activity of Sar1p; component of the Sec23p-Sec24p heterodimer of the COPII vesicle coat, involved in ER to Golgi transport"	7	486.034	987.47	39.8743	419.604	1347.7	1567.14	2297.38	235.783		539.942	563.359	269.038	525.95	373.363	443.055	341.325	396.812
YAL016W	TPD3 SGDID:S000000014, Chr I from 124879-126786, Genome Release 64-1-1, Verified ORF, "Regulatory subunit A of the heterotrimeric protein phosphatase 2A (PP2A), which also contains regulatory subunit Cdc55p and either catalytic subunit Pph21p or Pph22p; required for cell morphogenesis and transcription by RNA polymerase III"	6	494.98	1051.76	96.4622	536.344	1629.78	2015.39	2987.27	258.159		8154.41	8104.28	5088.52	6503.17	4372.02	4705.34	3537.34	4963.74
YBR049C	REB1 SGDID:S000000253, Chr II from 336818-334386, Genome Release 64-1-1, reverse complement, Verified ORF, "RNA polymerase I enhancer binding protein; DNA binding protein which binds to genes transcribed by both RNA polymerase I and RNA polymerase II; required for termination of RNA polymerase I transcription"	6	176.257	311.209	23.186	145.522	1314.19	1703.59	2690.98	329.095		6575.65	2689.09	1238.25	5484.13	2009.8	1011.44	1216.49	1061.87
YBR106W	PHO88 SGDID:S000000310, Chr II from 452658-453224, Genome Release 64-1-1, Verified ORF, "Probable membrane protein, involved in phosphate transport; pho88 pho86 double null mutant exhibits enhanced synthesis of repressible acid phosphatase at high inorganic phosphate concentrations"	6	718.355	1081.9	71.0768	583.719	1967.66	1750.86	2472.16	363.266		702.47	980.096	360.154	954.799	3517.42	3120.88	3911.66	2601.52
YBR249C	ARO4 SGDID:S000000453, Chr II from 717994-716882, Genome Release 64-1-1, reverse complement, Verified ORF, "3-deoxy-D-arabino-heptulosonate-7-phosphate (DAHP) synthase, catalyzes the first step in aromatic amino acid biosynthesis and is feedback-inhibited by tyrosine or high concentrations of phenylalanine or tryptophan"	6	689.208	1242.99	82.0842	406.189	3091.09	3356.36	4034.33	407.46		7223.13	6589.18	10002.6	7883.03	8061.78	5799.57	6358.63	5259.8
YDL132W	CDC53 SGDID:S000002290, Chr IV from 224304-226751, Genome Release 64-1-1, Verified ORF, "Cullin, structural protein of SCF complexes (which also contain Skp1p, Cdc34p, Hrt1p and an F-box protein) involved in ubiquitination; SCF promotes the G1-S transition by targeting G1 cyclins and the Cln-CDK inhibitor Sic1p for degradation"	6	328.876	725.705	57.9929	376.185	1641.71	2250.5	3541.65	510.868		3225.26	3413.67	5920.21	3430.23	1264.27	1288.79	939.12	1757.87
YDL136W	RPL35B SGDID:S000002295, Chr IV from 217600-217602,218008-218367, Genome Release 64-1-1, Verified ORF, "Protein component of the large (60S) ribosomal subunit, identical to Rpl35Ap and has similarity to rat L35 ribosomal protein"	6	694.681	983.359	73.3461	402.591	1875.23	1795.43	2779.63	275.509		528.319	335.813	592.089	464.902	780.402	610.751	531.275	509.364
YDR097C	MSH6 SGDID:S000002504, Chr IV from 643837-640109, Genome Release 64-1-1, reverse complement, Verified ORF, "Protein required for mismatch repair in mitosis and meiosis, forms a complex with Msh2p to repair both single-base & insertion-deletion mispairs; potentially phosphorylated by Cdc28p"	6	64.9444	134.054	8.71429	62.4262	1635.32	2245.53	3565.53	302.05		8103.88	12931.4	10123.3	10966	5600.78	6503.93	7524.66	7506.51
YDR158W	HOM2 SGDID:S000002565, Chr IV from 770357-771454, Genome Release 64-1-1, Verified ORF, "Aspartic beta semi-aldehyde dehydrogenase, catalyzes the second step in the common pathway for methionine and threonine biosynthesis; expression regulated by Gcn4p and the general control of amino acid synthesis"	6	444.412	1010.34	52.7752	433.259	1999.86	2130.25	3398.72	337.109		833.46	932.905	738.721	642.443	758.076	686.339	563.163	366.723
YDR228C	PCF11 SGDID:S000002636, Chr IV from 923806-921926, Genome Release 64-1-1, reverse complement, Verified ORF, "mRNA 3' end processing factor, essential component of cleavage and polyadenylation factor IA (CF IA), involved in pre-mRNA 3' end processing and in transcription termination; binds C-terminal domain of largest subunit of RNA pol II (Rpo21p); required for gene looping"	6	46.7983	98.6057	4.67819	19.2064	2146.57	2703.07	3267.74	359.693		29022.7	25334	15728.5	20306.8	21958	17425.9	14867.2	12306
YDR308C	SRB7 SGDID:S000002716, Chr IV from 1078449-1078027, Genome Release 64-1-1, reverse complement, Verified ORF, "Subunit of the RNA polymerase II mediator complex; associates with core polymerase subunits to form the RNA polymerase II holoenzyme; essential for transcriptional regulation; target of the global repressor Tup1p"	6	116.33	145.583	16.3369	35.692	2176.19	2021.66	2137.4	172.789		4743.38	6078.77	3748.05	6208.56	5366.87	5588.97	6145.26	6891.54
YDR404C	RPB7 SGDID:S000002812, Chr IV from 1277169-1276654, Genome Release 64-1-1, reverse complement, Verified ORF, "RNA polymerase II subunit B16; forms two subunit dissociable complex with Rpb4p; involved in recruitment of 3'-end processing factors to transcribing RNA polymerase II complex and in export of mRNA to cytoplasm under stress conditions; also involved in translation initiation"	6	40.465	47.6723	0	4.53103	3200.55	4802.6	4685.49	463.414		1663.17	1593.88	1200.55	938.626	1562.47	1447.28	1074.53	761.033
YDR427W	RPN9 SGDID:S000002835, Chr IV from 1322205-1323386, Genome Release 64-1-1, Verified ORF, "Non-ATPase regulatory subunit of the 26S proteasome, has similarity to putative proteasomal subunits in other species; null mutant is temperature sensitive and exhibits cell cycle and proteasome assembly defects"	6	241.337	582.645	24.5588	339.455	1291.02	1306.16	2561.95	194.36		201.693	275.314	424.641	261.309	991.012	1101.69	960.807	953.815
YEL071W	DLD3 SGDID:S000000797, Chr V from 16355-17845, Genome Release 64-1-1, Verified ORF, "D-lactate dehydrogenase, part of the retrograde regulon which consists of genes whose expression is stimulated by damage to mitochondria and reduced in cells grown with glutamate as the sole nitrogen source, located in the cytoplasm"	6	612.965	1001.81	69.7512	300.174	2487.91	2646.76	2281.2	296.428		302.814	329.242	118.052	251.251	1524.42	1884.13	1270.37	1341.4
YER074W	RPS24A SGDID:S000000876, Chr V from 306323-306325,306792-307196, Genome Release 64-1-1, Verified ORF, "Protein component of the small (40S) ribosomal subunit; identical to Rps24Bp and has similarity to rat S24 ribosomal protein"	6	736.971	699.279	50.8822	385.81	1334.17	1459.94	1622.43	271.953		9200.24	10559.9	12423.8	14379.8	11630.7	10704	14978.5	15552.5
YFR031C-A	RPL2A SGDID:S000002104, Chr VI from 221267-220507,221418-221415, Genome Release 64-1-1, reverse complement, Verified ORF, "Protein component of the large (60S) ribosomal subunit, identical to Rpl2Bp and has similarity to E. coli L2 and rat L8 ribosomal proteins"	6	1155.37	1992.83	104.629	818.7	2262.19	2940.79	3537.34	539.211		782.665	531.671	789.636	563.806	427.454	337.319	388.118	485.444
YGL103W	RPL28 SGDID:S000003071, Chr VII from 310967-311015,311527-311927, Genome Release 64-1-1, Verified ORF, "Ribosomal protein of the large (60S) ribosomal subunit, has similarity to E. coli L15 and rat L27a ribosomal proteins; may have peptidyl transferase activity; can mutate to cycloheximide resistance"	6	1338.5	1739.63	149.923	1038.41	2822.25	2861.4	4432.96	559.053		6222.54	5861	4985.47	4826.21	3144.44	2777.66	2520.83	2791.66
YGL106W	MLC1 SGDID:S000003074, Chr VII from 306560-307009, Genome Release 64-1-1, Verified ORF, "Essential light chain for Myo1p, light chain for Myo2p; stabilizes Myo2p by binding to the neck region; interacts with Myo1p, Iqg1p, and Myo2p to coordinate formation and contraction of the actomyosin ring with targeted membrane deposition"	6	224.022	624.75	41.0273	276.267	901.944	1200.63	1652.21	159.987		178.057	194.501	154.823	182.538	584.692	566.275	789.398	372.517
YGL221C	NIF3 SGDID:S000003189, Chr VII from 82292-81426, Genome Release 64-1-1, reverse complement, Verified ORF, "Protein of unknown function, similar to Listeria monocytogenes major sigma factor (rpoD gene product); the authentic, non-tagged protein is detected in highly purified mitochondria in high-throughput studies"	6	178.145	574.349	37.9144	154.466	1426.57	2053.84	2151.43	273.434		2881.12	3378.84	3547.71	4246.17	2349.33	2741.28	4524.55	3574.5
YGL232W	TAN1 SGDID:S000003201, Chr VII from 62075-62131,62190-63002, Genome Release 64-1-1, Verified ORF, "Putative tRNA acetyltransferase, RNA-binding protein required for the formation of the modified nucleoside N(4)-acetylcytidine in serine and leucine tRNAs but not required for the same modification in 18S rRNA"	6	136.726	188.474	32.0163	111.998	1478.14	1689.86	3325.08	321.402		1482.04	2286.11	866.273	1613.1	1955.53	2026.24	2034.71	1445.76
YGR088W	CTT1 SGDID:S000003320, Chr VII from 654634-656322, Genome Release 64-1-1, Verified ORF, "Cytosolic catalase T, has a role in protection from oxidative damage by hydrogen peroxide"	6	91.2115	210.737	45.93	261.59	306.773	482.412	2130.88	236.71		1727.69	1083.97	390.77	1466.46	576.243	328.266	321.286	334.013
YGR234W	YHB1 SGDID:S000003466, Chr VII from 959904-961103, Genome Release 64-1-1, Verified ORF, "Nitric oxide oxidoreductase, flavohemoglobin involved in nitric oxide detoxification; plays a role in the oxidative and nitrosative stress responses"	6	602.023	1238.07	35.9318	221.471	2261.7	3396.41	2778.5	361.609		2232.47	2553.89	1975.94	2033.06	9738.25	9599.39	9610.66	11703.3
YHL001W	RPL14B SGDID:S000000993, Chr VIII from 104277-104405,104804-105091, Genome Release 64-1-1, Verified ORF, "Protein component of the large (60S) ribosomal subunit, nearly identical to Rpl14Ap and has similarity to rat L14 ribosomal protein"	6	1296.26	1885.32	86.99	654.446	2673.57	3569.58	3999.92	399.367		0	0	0	0	77.7735	104.571	113.672	185.037
YHR041C	SRB2 SGDID:S000001083, Chr VIII from 189749-189131,189864-189851, Genome Release 64-1-1, reverse complement, Verified ORF, "Subunit of the RNA polymerase II mediator complex; associates with core polymerase subunits to form the RNA polymerase II holoenzyme; general transcription factor involved in telomere maintenance"	6	72.8852	172.017	7.94547	67.7759	2158	2613.27	2673.74	326.161		1748.35	1899.99	1591	1717.2	1656.74	1468.81	1300.5	975.77
YHR058C	MED6 SGDID:S000001100, Chr VIII from 219884-218997, Genome Release 64-1-1, reverse complement, Verified ORF, "Subunit of the RNA polymerase II mediator complex; associates with core polymerase subunits to form the RNA polymerase II holoenzyme; essential for transcriptional regulation"	6	339.108	180.741	6.45353	73.7855	1282.29	1743.14	2306	132.321		102.91	194.904	95.1898	155.013	107.801	173.294	132.616	185.991
YHR099W	TRA1 SGDID:S000001141, Chr VIII from 302761-313995, Genome Release 64-1-1, Verified ORF, "Subunit of SAGA and NuA4 histone acetyltransferase complexes; interacts with acidic activators (e.g., Gal4p) which leads to transcription activation; similar to human TRRAP, which is a cofactor for c-Myc mediated oncogenic transformation"	6	60.9413	127.157	7.74467	51.6717	985.208	1558.85	3657.56	510.238		833.975	1010.12	890.016	918.283	520.09	390.742	492.69	499.808
YIL010W	DOT5 SGDID:S000001272, Chr IX from 334882-335529, Genome Release 64-1-1, Verified ORF, "Nuclear thiol peroxidase which functions as an alkyl-hydroperoxide reductase during post-diauxic growth"	6	164.225	324.833	11.7633	130.244	1813.88	2280.77	4081.62	377.148		59300.2	32301.7	40139.5	38048	14240.7	13145.1	7510.08	14003
YJL082W	IML2 SGDID:S000003618, Chr X from 281185-283380, Genome Release 64-1-1, Verified ORF, "Protein of unknown function; the authentic, non-tagged protein is detected in highly purified mitochondria in high-throughput studies"	6	276.61	576.052	42.5473	305.969	869.26	1181.8	2686.51	233.807		31.4729	24.5212	0	45.3614	1414.17	1363.16	945.95	1336.09
YJL148W	RPA34 SGDID:S000003684, Chr X from 140437-141138, Genome Release 64-1-1, Verified ORF, "RNA polymerase I subunit A34.5"	6	329.789	657.023	67.8216	494.972	1018.23	1224.11	3319.69	261.765		78.9052	107.98	0	63.6225	258.695	272.275	220.769	199.68
YJL190C	RPS22A SGDID:S000003726, Chr X from 75302-74910, Genome Release 64-1-1, reverse complement, Verified ORF, "Protein component of the small (40S) ribosomal subunit; nearly identical to Rps22Bp and has similarity to E. coli S8 and rat S15a ribosomal proteins"	6	444.521	1036.5	73.1107	251.442	1716.71	3259.75	4418.11	810.308		6673.67	6892.48	2856.01	4993.74	4059.69	4729.57	4042.2	4335.43
YJR016C	ILV3 SGDID:S000003777, Chr X from 466208-464451, Genome Release 64-1-1, reverse complement, Verified ORF, "Dihydroxyacid dehydratase, catalyzes third step in the common pathway leading to biosynthesis of branched-chain amino acids"	6	472.675	614.288	73.0953	353.323	1149.48	1407.84	3294.17	280.728		4846.19	4677.38	3497.76	4116.95	10322.6	10924.8	14193.1	13969.9
YJR017C	ESS1 SGDID:S000003778, Chr X from 467033-466521, Genome Release 64-1-1, reverse complement, Verified ORF, "Peptidylprolyl-cis/trans-isomerase (PPIase) specific for phosphorylated serine and threonine residues N-terminal to proline; regulates phosphorylation of the RNA polymerase II large subunit (Rpo21p) C-terminal domain"	6	204.585	407.629	17.2196	177.47	1801.39	1978.68	3365.11	345.958		642.97	1557.72	589.176	773.016	949.582	1125.66	1192.25	968.489
YJR065C	ARP3 SGDID:S000003826, Chr X from 559158-557809, Genome Release 64-1-1, reverse complement, Verified ORF, "Essential component of the Arp2/3 complex, which is a highly conserved actin nucleation center required for the motility and integrity of actin patches; involved in endocytosis and membrane growth and polarity"	6	298.806	547.133	46.1847	267.254	879.473	949.779	1881.89	188.993		839.629	897.354	213.973	485.92	706.024	725.034	454.644	492.349
YJR068W	RFC2 SGDID:S000003829, Chr X from 567643-568704, Genome Release 64-1-1, Verified ORF, "Subunit of heteropentameric Replication factor C (RF-C), which is a DNA binding protein and ATPase that acts as a clamp loader of the proliferating cell nuclear antigen (PCNA) processivity factor for DNA polymerases delta and epsilon"	6	129.283	253.367	17.0227	111.32	1716.14	1815.63	3475.37	309.16		779.199	987.741	180.364	696.937	2764.56	2297.78	2266.14	1691.55
YJR094W-A	RPL43B SGDID:S000003855, Chr X from 608305-608306,608582-608858, Genome Release 64-1-1, Verified ORF, "Protein component of the large (60S) ribosomal subunit, identical to Rpl43Ap and has similarity to rat L37a ribosomal protein"	6	718.713	1122.2	100.642	403.31	1788.65	2443.8	2717.43	550.267		1720.02	2690.5	2235.35	2723.34	1841.24	2084.02	2881.08	2193.69
YJR103W	URA8 SGDID:S000003864, Chr X from 620754-622490, Genome Release 64-1-1, Verified ORF, "Minor CTP synthase isozyme (see also URA7), catalyzes the ATP-dependent transfer of the amide nitrogen from glutamine to UTP, forming CTP, the final step in de novo biosynthesis of pyrimidines; involved in phospholipid biosynthesis"	6	283.804	678.027	38.526	360.069	964.174	1207.53	2892.31	300.722		9446.92	7074.59	7291.35	8248.39	5454.42	4578.32	4432.96	5146.39
YJR125C	ENT3 SGDID:S000003886, Chr X from 655963-654737, Genome Release 64-1-1, reverse complement, Verified ORF, "Protein containing an N-terminal epsin-like domain involved in clathrin recruitment and traffic between the Golgi and endosomes; associates with the clathrin adaptor Gga2p"	6	288.174	1154.12	90.9989	421.821	1341.41	1803.56	3346.94	237.883		183012	71692.2	71888.3	79473.4	28579.4	23275.3	24374.4	26440.8
YKL067W	YNK1 SGDID:S000001550, Chr XI from 314812-315273, Genome Release 64-1-1, Verified ORF, "Nucleoside diphosphate kinase, catalyzes the transfer of gamma phosphates from nucleoside triphosphates, usually ATP, to nucleoside diphosphates by a mechanism that involves formation of an autophosphorylated enzyme intermediate"	6	265.912	559.503	48.2579	318.079	1244.17	1392.77	2927.58	327.557		1581.11	2540.68	1995.32	2194.47	1743.14	1921.04	1652.21	1472.77
YKL080W	VMA5 SGDID:S000001563, Chr XI from 285030-286208, Genome Release 64-1-1, Verified ORF, "Subunit C of the eight-subunit V1 peripheral membrane domain of vacuolar H+-ATPase (V-ATPase), an electrogenic proton pump found throughout the endomembrane system; required for the V1 domain to assemble onto the vacuolar membrane"	6	308.217	437.799	39.7705	151.899	731.508	914.775	719.721	147.575		51.283	67.4591	0	73.0751	246.475	219.568	287.476	252.947
YKL214C	YRA2 SGDID:S000001697, Chr XI from 31693-31082, Genome Release 64-1-1, reverse complement, Verified ORF, "Member of the REF (RNA and export factor binding proteins) family; when overexpressed, can substitute for the function of Yra1p in export of poly(A)+ mRNA from the nucleus"	6	79.2153	106.805	18.2738	57.5137	1616.91	1802.06	6245.05	658.687		640.485	819.18	618.138	721.504	2252.7	2115.25	2220.74	1331.57
YKL216W	URA1 SGDID:S000001699, Chr XI from 25215-26159, Genome Release 64-1-1, Verified ORF, "Dihydroorotate dehydrogenase, catalyzes the fourth enzymatic step in the de novo biosynthesis of pyrimidines, converting dihydroorotic acid into orotic acid"	6	393.579	946.247	40.5542	303.203	1837.18	2042.88	2293.3	195.906		474.48	576.258	1096.91	453.817	382.86	469.182	451.713	494.389
YLL050C	COF1 SGDID:S000003973, Chr XII from 40221-39804,40414-40401, Genome Release 64-1-1, reverse complement, Verified ORF, "Cofilin, promotes actin filament depolarization in a pH-dependent manner; binds both actin monomers and filaments and severs filaments; thought to be regulated by phosphorylation at SER4; ubiquitous and essential in eukaryotes"	6	395.801	1172.36	83.7652	367.259	1751.19	2493.31	3195.68	324.89		3255.89	3497.26	2362.58	3533.42	7224.51	7999.36	11328.5	9894.22
YLR175W	CBF5 SGDID:S000004165, Chr XII from 506134-507585, Genome Release 64-1-1, Verified ORF, "Pseudouridine synthase catalytic subunit of box H/ACA small nucleolar ribonucleoprotein particles (snoRNPs), acts on both large and small rRNAs and on snRNA U2; mutations in human ortholog dyskerin cause the disorder dyskeratosis congenita"	6	249.392	535.15	24.7398	260.829	1770.72	2290.89	3969.35	422.443		1858.72	1464.2	2396.8	1318.4	4222.38	4052.18	4792.82	7829.58
YLR196W	PWP1 SGDID:S000004186, Chr XII from 543968-545698, Genome Release 64-1-1, Verified ORF, "Protein with WD-40 repeats involved in rRNA processing; associates with trans-acting ribosome biogenesis factors; similar to beta-transducin superfamily"	6	59.6613	200.399	9.68698	78.2414	708.284	840.914	1949.43	195.554		9792.75	12009.9	7064.52	7987.29	6215.01	8267.82	6827.24	5689.81
YLR200W	YKE2 SGDID:S000004190, Chr XII from 549012-549356, Genome Release 64-1-1, Verified ORF, "Subunit of the heterohexameric Gim/prefoldin protein complex involved in the folding of alpha-tubulin, beta-tubulin, and actin"	6	93.0796	164.617	8.97685	82.1754	1344.38	1503.67	2415	230.082		1693.27	2379.81	712.804	2173.27	17577.4	17472.4	16564.9	15876.3
YLR314C	CDC3 SGDID:S000004306, Chr XII from 764137-762575, Genome Release 64-1-1, reverse complement, Verified ORF, "Component of the septin ring of the mother-bud neck that is required for cytokinesis; septins recruit proteins to the neck and can act as a barrier to diffusion at the membrane, and they comprise the 10nm filaments seen with EM"	6	309.386	927.697	44.1663	460.846	1177.6	1583.99	3229.57	212.315		64.0049	73.7723	0	52.1443	338.055	357.342	360.235	489.121
YLR342W	FKS1 SGDID:S000004334, Chr XII from 809997-815627, Genome Release 64-1-1, Verified ORF, "Catalytic subunit of 1,3-beta-D-glucan synthase, functionally redundant with alternate catalytic subunit Gsc2p; binds to regulatory subunit Rho1p; involved in cell wall synthesis and maintenance; localizes to sites of cell wall remodeling"	6	533.966	1082.05	80.3234	420.063	943.721	1203.69	1694.68	175.259		1781.91	2407.28	1168.11	1679.91	2132.66	1789.23	1506.92	2003.89
YML085C	TUB1 SGDID:S000004550, Chr XIII from 99259-97941,99400-99376, Genome Release 64-1-1, reverse complement, Verified ORF, "Alpha-tubulin; associates with beta-tubulin (Tub2p) to form tubulin dimer, which polymerizes to form microtubules"	6	155.698	375.908	26.2895	166.652	848.641	1472.03	1809.04	169.511		10283.3	10698	9687.25	12061.2	4494.98	4790.78	5616.91	5940.9
YMR027W	YMR027W SGDID:S000004629, Chr XIII from 325877-327289, Genome Release 64-1-1, Uncharacterized ORF, "Putative protein of unknown function; green fluorescent protein (GFP)-fusion protein localizes to the nucleus and cytoplasm; YMR027W is not an essential gene"	6	199.219	512.934	83.5583	526.099	857.823	1130.58	3057.02	278.18		15168.2	12113.5	8522.86	10135.9	12848.8	10518.5	8907.28	11938.6
YMR079W	SEC14 SGDID:S000004684, Chr XIII from 424989-424997,425154-426059, Genome Release 64-1-1, Verified ORF, "Phosphatidylinositol/phosphatidylcholine transfer protein; involved in regulating PtdIns, PtdCho, and ceramide metabolism, products of which regulate intracellular transport and UPR; functionally homologous to mammalian PITPs"	6	655.928	1362.23	52.8055	484.971	2611.11	2798.4	3754.49	327.325		4048.35	4423.74	2454.97	3372.31	3550.55	3562.89	2792.71	3481.08
YMR196W	YMR196W SGDID:S000004809, Chr XIII from 655076-658342, Genome Release 64-1-1, Uncharacterized ORF, "Putative protein of unknown function; green fluorescent protein (GFP)-fusion protein localizes to the cytoplasm; YMR196W is not an essential gene"	6	284.282	614.065	72.8264	573.315	635.709	768.783	3117.28	243.014		1182.4	945.008	500.478	1048.9	2091.44	2135.28	2216.71	2394.87
YMR261C	TPS3 SGDID:S000004874, Chr XIII from 793369-790205, Genome Release 64-1-1, reverse complement, Verified ORF, "Regulatory subunit of trehalose-6-phosphate synthase/phosphatase complex, which synthesizes the storage carbohydrate trehalose; expression is induced by stress conditions and repressed by the Ras-cAMP pathway"	6	354.812	747.698	63.6162	398.037	962.059	1145.98	2344.67	228.11		907.052	1239.78	374.832	443.703	10207.9	14354.3	10489.8	9000.66
YNL055C	POR1 SGDID:S000005000, Chr XIV from 518845-517994, Genome Release 64-1-1, reverse complement, Verified ORF, "Mitochondrial porin (voltage-dependent anion channel), outer membrane protein required for the maintenance of mitochondrial osmotic stability and mitochondrial membrane permeability; phosphorylated"	6	722.139	1289.99	143.936	598.781	1837.51	2318.25	5186.75	443.422		2988.52	3669.21	2517.24	3866.22	3043.59	3113.84	4350.2	2511.49
YNL085W	MKT1 SGDID:S000005029, Chr XIV from 467131-469623, Genome Release 64-1-1, Verified ORF, "Protein that forms a complex with Pbp1p that may mediate posttranscriptional regulation of HO; involved in propagation of M2 dsRNA satellite of L-A virus; allelic variation affects mitochondrial genome stability, drug resistance, and more"	6	140.281	293.687	15.5333	130.669	540.38	717.487	1114	129.498		203.217	355.763	317.417	399.679	264.599	214.804	213.226	256.212
YNL121C	TOM70 SGDID:S000005065, Chr XIV from 400537-398684, Genome Release 64-1-1, reverse complement, Verified ORF, "Component of the TOM (translocase of outer membrane) complex responsible for recognition and initial import steps for all mitochondrially directed proteins; acts as a receptor for incoming precursor proteins"	6	634.275	941.86	75.475	510.157	1590.4	1672.04	2458.56	263.772		9520.74	11841.8	19513.4	17805.2	8338.98	9436.04	16827.6	14176.6
YNL132W	KRE33 SGDID:S000005076, Chr XIV from 375321-378491, Genome Release 64-1-1, Verified ORF, "Essential protein, required for biogenesis of the small ribosomal subunit; heterozygous mutant shows haploinsufficiency in K1 killer toxin resistance"	6	50.1556	97.2577	1.46118	42.7404	1239.41	1545.75	2391.49	304.164		1461.73	1595.16	1686.78	1368.91	1079.93	1179.97	1090.51	1292.06
YNL290W	RFC3 SGDID:S000005234, Chr XIV from 86218-87240, Genome Release 64-1-1, Verified ORF, "Subunit of heteropentameric Replication factor C (RF-C), which is a DNA binding protein and ATPase that acts as a clamp loader of the proliferating cell nuclear antigen (PCNA) processivity factor for DNA polymerases delta and epsilon"	6	57.1648	110.3	2.09316	38.6325	1549.54	1787.95	2964.41	271.608		9802.14	14144	12214	11471.5	8398.81	9610.85	8581.57	9225.35
YNL307C	MCK1 SGDID:S000005251, Chr XIV from 57573-56446, Genome Release 64-1-1, reverse complement, Verified ORF, "Protein serine/threonine/tyrosine (dual-specificity) kinase involved in control of chromosome segregation and in regulating entry into meiosis; related to mammalian glycogen synthase kinases of the GSK-3 family"	6	515.927	1081.63	137.472	479.351	2071.51	2786.24	5276.21	712.319		1271.61	1280.91	675.754	1733.48	686.591	651.334	590.923	626.249
YOL040C	RPS15 SGDID:S000005400, Chr XV from 253577-253149, Genome Release 64-1-1, reverse complement, Verified ORF, "Protein component of the small (40S) ribosomal subunit; has similarity to E. coli S19 and rat S15 ribosomal proteins"	6	477.764	737.925	43.6013	320.046	1350.29	1562.77	2233.9	298.426		4272.29	4176.85	6511.8	5319.36	3462.26	3217.72	3627.42	3603.34
YOL098C	YOL098C SGDID:S000005458, Chr XV from 135838-132725, Genome Release 64-1-1, reverse complement, Uncharacterized ORF, "Putative metalloprotease"	6	788.639	1506.88	50.8003	460.527	1926.63	2166.63	2827.99	237.274		15335.7	20101.3	18861.4	16940.6	10851.9	13245.1	13953.2	12628.6
YOR051C	ETT1 SGDID:S000005577, Chr XV from 426084-424846, Genome Release 64-1-1, reverse complement, Verified ORF, "Nuclear protein that inhibits replication of Brome mosaic virus in S. cerevisiae, which is a model system for studying replication of positive-strand RNA viruses in their natural hosts; deletion increases stop codon readthrough"	6	66.6798	117.357	4.02915	40.2309	1892.97	2344.07	3103.57	298.846		6193.7	5640.66	4063.85	4966.74	42455.1	38598.4	48782.8	45621.6
YPL145C	KES1 SGDID:S000006066, Chr XVI from 279699-278395, Genome Release 64-1-1, reverse complement, Verified ORF, "Member of the oxysterol binding protein family, which includes seven yeast homologs; involved in negative regulation of Sec14p-dependent Golgi complex secretory functions, peripheral membrane protein that localizes to the Golgi complex"	6	672.112	1396.56	114.816	584.611	1771.86	2078.32	3211.27	405.787		1257.32	2335.72	1843.93	1226.97	2757.06	3286.2	2151.43	2517.11
YPL237W	SUI3 SGDID:S000006158, Chr XVI from 100496-101353, Genome Release 64-1-1, Verified ORF, "Beta subunit of the translation initiation factor eIF2, involved in the identification of the start codon; proposed to be involved in mRNA binding"	6	244.079	793.496	85.3243	377.577	1035.26	1424.71	2112.46	285.321		964.99	766.471	1557.08	889.632	2856.73	2703.82	3325.08	2958.68
YPL262W	FUM1 SGDID:S000006183, Chr XVI from 47336-48802, Genome Release 64-1-1, Verified ORF, "Fumarase, converts fumaric acid to L-malic acid in the TCA cycle; cytosolic and mitochondrial distribution determined by the N-terminal targeting sequence, protein conformation, and status of glyoxylate shunt; phosphorylated in mitochondria"	6	787.617	1507.1	109.278	716.213	2584.79	2948.84	4293	434.893		6136.09	6542.09	4594.08	5262.31	5467.83	4947.6	3316.13	4931.55
YPR056W	TFB4 SGDID:S000006260, Chr XVI from 671126-672142, Genome Release 64-1-1, Verified ORF, "Subunit of TFIIH complex, involved in transcription initiation, similar to 34 kDa subunit of human TFIIH; interacts with Ssl1p"	6	58.3565	103.01	1.62654	45.0923	1905.35	2312.33	2415.38	205.279		343.187	371.115	145.446	296.384	572.107	634.414	687.238	314.831
YPR069C	SPE3 SGDID:S000006273, Chr XVI from 685437-684556, Genome Release 64-1-1, reverse complement, Verified ORF, "Spermidine synthase, involved in biosynthesis of spermidine and also in biosynthesis of pantothenic acid; spermidine is required for growth of wild-type cells"	6	711.372	1084.67	92.7917	741.18	2588.33	2320.25	4826.98	382.19		1593.15	2095.62	1212.86	474.582	26556	35633.4	12952.4	11987.8
YPR112C	MRD1 SGDID:S000006316, Chr XVI from 751919-749256, Genome Release 64-1-1, reverse complement, Verified ORF, "Essential conserved protein that is part of the 90S preribosome; required for production of 18S rRNA and small ribosomal subunit; contains five consensus RNA-binding domains"	6	36.1075	90.9867	1.73115	86.0644	830.482	1250.24	3163.2	244.889		107579	119258	146893	105809	34219.7	34750.2	30925.5	39307
YPR187W	RPO26 SGDID:S000006391, Chr XVI from 911257-911276,911353-911800, Genome Release 64-1-1, Verified ORF, "RNA polymerase subunit ABC23, common to RNA polymerases I, II, and III; part of central core; similar to bacterial omega subunit"	6	68.8577	94.7907	3.59594	54.665	2582.01	2774.37	3658.54	396.646		340.158	343.623	195.343	353.942	3721.18	3608.27	4380.61	4163.79
YAL012W	CYS3 SGDID:S000000010, Chr I from 130799-131983, Genome Release 64-1-1, Verified ORF, "Cystathionine gamma-lyase, catalyzes one of the two reactions involved in the transsulfuration pathway that yields cysteine from homocysteine with the intermediary formation of cystathionine"	5	494.951	858.786	53.3152	406.54	1614.27	1743.99	2642.48	328.371		138.198	298.131	110.109	154.299	156.458	209.839	213.873	91.917
YAL019W	FUN30 SGDID:S000000017, Chr I from 114919-118314, Genome Release 64-1-1, Verified ORF, "Conserved member of the Snf2p family with ATP-dependent chromatin remodeling activity; has a role in silencing; potential Cdc28p substrate; authentic, non-tagged protein is detected in purified mitochondria in high-throughput studies"	5	16.1243	41.1148	2.62457	16.6787	690.712	1095.64	2128.21	247.673		12178.2	12561.8	7965.03	8763.51	16646	15016.7	9292.09	16461.5
YBL023C	MCM2 SGDID:S000000119, Chr II from 177526-174920, Genome Release 64-1-1, reverse complement, Verified ORF, "Protein involved in DNA replication; component of the Mcm2-7 hexameric complex that binds chromatin as a part of the pre-replicative complex"	5	174.357	334.208	37.3429	119.164	773.324	917.544	1439.69	190.607		1705.96	2085.91	813.87	1452.32	1559.84	1688.03	1509.3	1652.97
YBL035C	POL12 SGDID:S000000131, Chr II from 153610-151493, Genome Release 64-1-1, reverse complement, Verified ORF, "B subunit of DNA polymerase alpha-primase complex, required for initiation of DNA replication during mitotic and premeiotic DNA synthesis; also functions in telomere capping and length regulation"	5	60.4336	142.567	1.60662	33.3252	1674.64	2249.71	2966.18	247.435		1613.39	1980.98	660.478	2172.54	29011.4	28447.3	19731.7	21995.7
YBL092W	RPL32 SGDID:S000000188, Chr II from 45978-46370, Genome Release 64-1-1, Verified ORF, "Protein component of the large (60S) ribosomal subunit, has similarity to rat L32 ribosomal protein; overexpression disrupts telomeric silencing"	5	1262.26	1525.11	178.29	800.793	1489.82	1859.59	1904.87	698.907		190.531	298.488	71.7142	264.093	206.506	209.773	226.301	136.268
YBL099W	ATP1 SGDID:S000000195, Chr II from 37053-38690, Genome Release 64-1-1, Verified ORF, "Alpha subunit of the F1 sector of mitochondrial F1F0 ATP synthase, which is a large, evolutionarily conserved enzyme complex required for ATP synthesis; phosphorylated"	5	304.211	622.141	122.163	329.323	914.065	1298.84	2809.38	264.738		687.878	378.753	547.332	798.809	1114.65	1103.8	1339.88	1362.92
YBR010W	HHT1 SGDID:S000000214, Chr II from 256331-256741, Genome Release 64-1-1, Verified ORF, "Histone H3, core histone protein required for chromatin assembly, part of heterochromatin-mediated telomeric and HM silencing; one of two identical histone H3 proteins (see HHT2); regulated by acetylation, methylation, and phosphorylation"	5	94.0582	123.684	5.23976	38.1955	2849.09	2985.75	4752.03	948.669		657.016	1039.3	912.412	1089.41	1321.48	1341.9	1632.49	1358.16
YBR035C	PDX3 SGDID:S000000239, Chr II from 306955-306269, Genome Release 64-1-1, reverse complement, Verified ORF, "Pyridoxine (pyridoxamine) phosphate oxidase, has homologs in E. coli and Myxococcus xanthus; transcription is under the general control of nitrogen metabolism"	5	370.081	740.101	61.6338	291.21	1482.14	1606.65	2289.78	182.656		3385.96	7454.54	3726.28	4257.7	2504.52	3411.22	3054.87	2632.83
YBR112C	CYC8 SGDID:S000000316, Chr II from 465770-462870, Genome Release 64-1-1, reverse complement, Verified ORF, "General transcriptional co-repressor, acts together with Tup1p; also acts as part of a transcriptional co-activator complex that recruits the SWI/SNF and SAGA complexes to promoters; can form the prion [OCT+]"	5	70.9789	138.63	5.35187	57.7244	1615.2	1817	2447.76	209.601		2600.22	3180.46	1515.97	2248.87	1847.98	1843.31	1495.99	1173.63
YBR117C	TKL2 SGDID:S000000321, Chr II from 476437-474392, Genome Release 64-1-1, reverse complement, Verified ORF, "Transketolase, similar to Tkl1p; catalyzes conversion of xylulose-5-phosphate and ribose-5-phosphate to sedoheptulose-7-phosphate and glyceraldehyde-3-phosphate in the pentose phosphate pathway; needed for synthesis of aromatic amino acids"	5	113.532	240.254	35.7081	261.036	1452.21	1547.75	3670.43	376.406		19.8541	32.195	116.606	191.146	203.784	375.424	310.022	1049.96
YBR126C	TPS1 SGDID:S000000330, Chr II from 490392-488905, Genome Release 64-1-1, reverse complement, Verified ORF, "Synthase subunit of trehalose-6-phosphate synthase/phosphatase complex, which synthesizes the storage carbohydrate trehalose; also found in a monomeric form; expression is induced by the stress response and repressed by the Ras-cAMP pathway"	5	588.589	552.31	87.2924	557.689	929.175	1080.94	2913.6	405.453		332.665	377.608	1072.97	1337.55	506.178	418.829	3059.41	1935.83
YBR142W	MAK5 SGDID:S000000346, Chr II from 528317-530638, Genome Release 64-1-1, Verified ORF, "Essential nucleolar protein, putative DEAD-box RNA helicase required for maintenance of M1 dsRNA virus; involved in biogenesis of large (60S) ribosomal subunits"	5	29.7482	53.166	1.35886	23.4821	710.696	1088.48	2694.42	197.857		1021.75	1205.57	1368.87	985.11	1531.96	1440.23	1585.9	1294.2
YBR170C	NPL4 SGDID:S000000374, Chr II from 578086-576344, Genome Release 64-1-1, reverse complement, Verified ORF, "Ubiquitin-binding protein involved in protein degradation; Cdc48p-Npl4p-Ufd1p complex participates in ER-associated degradation (ERAD) while Cdc48p-Npl4p-Vms1p complex participates in mitochondria-associated degradation (MAD)"	5	249.596	337.8	5.99941	133.396	922.003	1055.57	1765.68	166.941		3035.98	3174.36	1670.8	2320.4	1599.66	1531.76	1382.67	1355.1
YBR193C	MED8 SGDID:S000000397, Chr II from 609753-609082, Genome Release 64-1-1, reverse complement, Verified ORF, "Subunit of the RNA polymerase II mediator complex; associates with core polymerase subunits to form the RNA polymerase II holoenzyme; essential for transcriptional regulation"	5	31.9594	43.5255	3.37897	5.14897	2225.74	2360.28	2588.91	155.836		5678.38	5647.9	4245.21	6264.34	4990.58	3893.31	4312.98	3221.95
YBR248C	HIS7 SGDID:S000000452, Chr II from 716465-714807, Genome Release 64-1-1, reverse complement, Verified ORF, "Imidazole glycerol phosphate synthase (glutamine amidotransferase:cyclase), catalyzes the fifth and sixth steps of histidine biosynthesis and also produces 5-aminoimidazole-4-carboxamide ribotide (AICAR), a purine precursor"	5	131.702	286.35	5.17048	94.1666	484.588	608.43	745.766	96.3104		116.212	24.5723	0	44.3013	2697.55	2057.23	742.352	3653.26
YCL035C	GRX1 SGDID:S000000540, Chr III from 61173-60841, Genome Release 64-1-1, reverse complement, Verified ORF, "Hydroperoxide and superoxide-radical responsive heat-stable glutathione-dependent disulfide oxidoreductase with active site cysteine pair; protects cells from oxidative damage"	5	95.4438	371.71	22.1471	198.912	609.299	755.374	1807.89	134.607		72.5242	94.9587	0	61.4002	567.818	645.067	403.302	618.171
YCL040W	GLK1 SGDID:S000000545, Chr III from 50838-52340, Genome Release 64-1-1, Verified ORF, "Glucokinase, catalyzes the phosphorylation of glucose at C6 in the first irreversible step of glucose metabolism; one of three glucose phosphorylating enzymes; expression regulated by non-fermentable carbon sources"	5	598.853	703.521	61.7589	419.938	818.976	852.824	1276.18	199.197		442.665	603.286	1834.88	872.896	400.464	453.582	688.078	779.207
YDL029W	ARP2 SGDID:S000002187, Chr IV from 399340-399361,399485-400638, Genome Release 64-1-1, Verified ORF, "Essential component of the Arp2/3 complex, which is a highly conserved actin nucleation center required for the motility and integrity of actin patches; involved in endocytosis and membrane growth and polarity"	5	275.809	514.513	49.9307	262.296	953.543	845.865	1478.67	153.729		9746.31	8820.02	5061.53	6338.62	7425.61	7612.16	7513.13	5396.35
YDL051W	LHP1 SGDID:S000002209, Chr IV from 363952-364779, Genome Release 64-1-1, Verified ORF, "RNA binding protein required for maturation of tRNA and U6 snRNA precursors; acts as a molecular chaperone for RNAs transcribed by polymerase III; homologous to human La (SS-B) autoantigen"	5	102.437	157.309	6.50863	69.6021	1739.74	1702.07	2702.32	294.426		8223.44	8695.26	9421.28	9548.07	6459.51	6576.03	7008.31	9003.75
YDL182W	LYS20 SGDID:S000002341, Chr IV from 133437-134723, Genome Release 64-1-1, Verified ORF, "Homocitrate synthase isozyme, catalyzes the condensation of acetyl-CoA and alpha-ketoglutarate to form homocitrate, which is the first step in the lysine biosynthesis pathway; highly similar to the other isozyme, Lys21p"	5	151.401	170.292	24.1622	71.5013	3473.05	3963.64	10239.6	887.224		643.756	857.008	2233.76	2077.88	592.885	771.872	2130.88	2179.05
YDR032C	PST2 SGDID:S000002439, Chr IV from 504695-504099, Genome Release 64-1-1, reverse complement, Verified ORF, "Protein with similarity to members of a family of flavodoxin-like proteins; induced by oxidative stress in a Yap1p dependent manner; the authentic, non-tagged protein is detected in highly purified mitochondria in high-throughput studies"	5	371.127	435.608	66.7721	276.303	891.204	806.43	1685.53	183.977		968.893	3259.29	853.497	703.698	2264.25	2898.05	3773.86	4363.1
YDR035W	ARO3 SGDID:S000002442, Chr IV from 521816-522928, Genome Release 64-1-1, Verified ORF, "3-deoxy-D-arabino-heptulosonate-7-phosphate (DAHP) synthase, catalyzes the first step in aromatic amino acid biosynthesis and is feedback-inhibited by phenylalanine or high concentration of tyrosine or tryptophan"	5	177.524	264.424	29.7902	164.608	1063.61	1596.02	2310.01	444.166		84.3736	75.859	0	101.405	166.765	147.633	214.959	278.814
YDR044W	HEM13 SGDID:S000002451, Chr IV from 546642-547628, Genome Release 64-1-1, Verified ORF, "Coproporphyrinogen III oxidase, an oxygen requiring enzyme that catalyzes the sixth step in the heme biosynthetic pathway; transcription is repressed by oxygen and heme (via Rox1p and Hap1p)"	5	268.684	475.956	46.8657	462.37	795.87	1019.27	2900.29	344.924		16199.9	20252.3	14613	15612.9	11805.9	10836.3	9569.76	7006.01
YDR064W	RPS13 SGDID:S000002471, Chr IV from 579458-579478,580018-580452, Genome Release 64-1-1, Verified ORF, "Protein component of the small (40S) ribosomal subunit; has similarity to E. coli S15 and rat S13 ribosomal proteins"	5	334.279	476.965	57.1447	216.229	1124.68	1518.29	2354.14	285.645		622.897	731.668	144.158	611.589	3356.14	3704.75	5816.13	4736.86
YDR071C	PAA1 SGDID:S000002478, Chr IV from 589402-588827, Genome Release 64-1-1, reverse complement, Verified ORF, "Polyamine acetyltransferase; acetylates polyamines (e.g. putrescine, spermidine, spermine) and also aralkylamines (e.g. tryptamine, phenylethylamine); may be involved in transcription and/or DNA replication"	5	418.468	647.718	61.6764	329.823	1204.84	1565.01	1924.69	530.077		317.652	416.387	101.293	193.197	2070.37	1710.97	1069.75	1257.46
YDR171W	HSP42 SGDID:S000002578, Chr IV from 806621-807748, Genome Release 64-1-1, Verified ORF, "Small heat shock protein (sHSP) with chaperone activity; forms barrel-shaped oligomers that suppress unfolded protein aggregation; involved in cytoskeleton reorganization after heat shock"	5	563.135	770.606	268.212	936.319	1289.67	1553.03	5607.13	1499.97		344.792	567.49	165.384	484.219	537.729	550.859	427.518	484.958
YDR301W	CFT1 SGDID:S000002709, Chr IV from 1063352-1067425, Genome Release 64-1-1, Verified ORF, "RNA-binding subunit of the mRNA cleavage and polyadenylation factor; involved in poly(A) site recognition and required for both pre-mRNA cleavage and polyadenylation, 51% sequence similarity with mammalian AAUAA-binding subunit of CPSF"	5	46.3505	106.746	2.00191	37.6085	1006.47	1259.45	2131.28	179.812		26.4085	51.4188	0	73.809	153.071	193.003	208.627	329
YDR353W	TRR1 SGDID:S000002761, Chr IV from 1183299-1184258, Genome Release 64-1-1, Verified ORF, "Cytoplasmic thioredoxin reductase, key regulatory enzyme that determines the redox state of the thioredoxin system, which acts as a disulfide reductase system and protects cells against both oxidative and reductive stress"	5	746.282	1063.27	78.5453	457.336	2266.32	2294.58	3239.75	281.111		3164.05	3610.59	1257.29	930.167	144128	159509	16136.4	14266.3
YDR361C	BCP1 SGDID:S000002769, Chr IV from 1196263-1195412, Genome Release 64-1-1, reverse complement, Verified ORF, "Essential protein involved in nuclear export of Mss4p, which is a lipid kinase that generates phosphatidylinositol 4,5-biphosphate and plays a role in actin cytoskeleton organization and vesicular transport"	5	156.735	253.16	29.206	123.399	1054.95	1087.31	1706.74	210.387		4496.37	3706.2	2040.17	3004.44	2847.3	2652.41	2228.9	1683.99
YDR380W	ARO10 SGDID:S000002788, Chr IV from 1234218-1236125, Genome Release 64-1-1, Verified ORF, "Phenylpyruvate decarboxylase, catalyzes decarboxylation of phenylpyruvate to phenylacetaldehyde, which is the first specific step in the Ehrlich pathway"	5	288.594	592.254	33.7022	187.685	980.535	1188.75	1317.75	190.275		1191.91	1514.93	408.38	781.816	1457.89	1727.56	1987.12	1655.58
YDR388W	RVS167 SGDID:S000002796, Chr IV from 1250186-1251634, Genome Release 64-1-1, Verified ORF, "Actin-associated protein with roles in endocytosis and exocytosis; interacts with Rvs161p to regulate actin cytoskeleton, endocytosis, and viability following starvation or osmotic stress; recruited to bud tips by Gyl1p and Gyp5p during polarized growth; homolog of mammalian amphiphysin"	5	281.548	543.092	58.4036	249.632	924.92	1077.32	2174.78	162.455		6517.24	7121.68	4806.35	6960.55	6446.58	6304.39	6269.91	5122.37
YDR447C	RPS17B SGDID:S000002855, Chr IV from 1355236-1354829,1355553-1355551, Genome Release 64-1-1, reverse complement, Verified ORF, "Ribosomal protein 51 (rp51) of the small (40s) subunit; nearly identical to Rps17Ap and has similarity to rat S17 ribosomal protein"	5	482.008	843.146	79.5243	309.096	1312.47	1505.44	2112.27	181.909		671.832	1528.51	795.452	1425.07	859.815	843.763	861.372	480.866
YEL037C	RAD23 SGDID:S000000763, Chr V from 82603-81407, Genome Release 64-1-1, reverse complement, Verified ORF, "Protein with ubiquitin-like N terminus, subunit of Nuclear Excision Repair Factor 2 (NEF2) with Rad4p that binds damaged DNA; enhances protein deglycosylation activity of Png1p; also involved, with Rad4p, in ubiquitylated protein turnover"	5	124.479	234.922	50.6603	117.099	940.165	1026.28	1584.11	229.135		1731.11	2182.3	994.749	1339.38	1901.49	2156.36	1733.64	1766.94
YER138C	YER138C SGDID:S000000940, Chr V from 447721-443756,449024-447723, Genome Release 64-1-1, reverse complement, transposable_element_gene, "Retrotransposon TYA Gag and TYB Pol genes; transcribed/translated as one unit; polyprotein is processed to make a nucleocapsid-like protein (Gag), reverse transcriptase (RT), protease (PR), and integrase (IN); similar to retroviral genes"	5	380.427	535.651	27.0146	264.933	1810.01	2050.75	3163.96	296.726		1626.25	2391.91	1162.37	1817.34	904.294	920.591	808.337	855.76
YFL004W	VTC2 SGDID:S000001890, Chr VI from 131810-134296, Genome Release 64-1-1, Verified ORF, "Subunit of the vacuolar transporter chaperone (VTC) complex involved in membrane trafficking, vacuolar polyphosphate accumulation, microautophagy and non-autophagic vacuolar fusion"	5	193.235	440.331	14.9483	167.505	679.107	867.441	904.529	79.0507		29119.5	29446.3	14681.3	19196.2	17299	18275.3	13293.2	11517.5
YFL005W	SEC4 SGDID:S000001889, Chr VI from 130334-130981, Genome Release 64-1-1, Verified ORF, "Rab family GTPase essential for vesicle-mediated exocytic secretion and autophagy; associates with the exocyst component Sec15p and may regulate polarized delivery of transport vesicles to the exocyst at the plasma membrane"	5	218.792	476.253	26.5413	177.74	642.208	775.002	1133.05	69.1755		332.26	361.243	122.361	544.863	720.123	643.452	481.425	598.842
YFR004W	RPN11 SGDID:S000001900, Chr VI from 153393-154313, Genome Release 64-1-1, Verified ORF, "Metalloprotease subunit of the 19S regulatory particle of the 26S proteasome lid; couples the deubiquitination and degradation of proteasome substrates; involved, independent of catalytic activity, in fission of mitochondria and peroxisomes"	5	193.688	353.888	32.0135	192.51	1097.6	1240.33	1703.02	178.733		1359.95	956.777	2002.07	1009.36	6536.63	6573.71	11240.1	11148.8
YGL031C	RPL24A SGDID:S000002999, Chr VII from 437934-437467, Genome Release 64-1-1, reverse complement, Verified ORF, "Ribosomal protein L30 of the large (60S) ribosomal subunit, nearly identical to Rpl24Bp and has similarity to rat L24 ribosomal protein; not essential for translation but may be required for normal translation rate"	5	881.65	1441.21	102.51	607.583	1627.01	1736.01	2520.83	303.258		4410.67	7419.44	4150.06	6958.73	3753.34	4204.49	4607.26	3588.84
YGL037C	PNC1 SGDID:S000003005, Chr VII from 427947-427297, Genome Release 64-1-1, reverse complement, Verified ORF, "Nicotinamidase that converts nicotinamide to nicotinic acid as part of the NAD(+) salvage pathway, required for life span extension by calorie restriction; PNC1 expression responds to all known stimuli that extend replicative life span"	5	408.215	830.852	72.9471	534.561	1215.6	1713.27	4524.55	388.298		557.362	853.913	550.026	575.877	732.088	781.742	743.415	493.785
YGL112C	TAF6 SGDID:S000003080, Chr VII from 299728-298178, Genome Release 64-1-1, reverse complement, Verified ORF, "Subunit (60 kDa) of TFIID and SAGA complexes, involved in transcription initiation of RNA polymerase II and in chromatin modification, similar to histone H4"	5	90.7481	201.435	12.71	90.8319	1165.6	1322.01	2220.74	144.648		1818.37	2677.04	2834.5	2277.9	2394.55	1445.48	1563.6	1372.47
YGL150C	INO80 SGDID:S000003118, Chr VII from 225573-221104, Genome Release 64-1-1, reverse complement, Verified ORF, "ATPase and nucleosome spacing factor, subunit of complex containing actin and actin-related proteins that has chromatin remodeling activity and 3' to 5' DNA helicase activity in vitro; has a role in modulating stress gene transcription"	5	167.53	232.376	10.2907	132.049	1082.16	1334.53	2216.71	260.155		303.889	424.875	158.619	390.461	285.52	249.127	289.727	181.602
YGR178C	PBP1 SGDID:S000003410, Chr VII from 853215-851047, Genome Release 64-1-1, reverse complement, Verified ORF, "Component of glucose deprivation induced stress granules, involved in P-body-dependent granule assembly; similar to human ataxin-2; interacts with Pab1p to regulate mRNA polyadenylation; interacts with Mkt1p to regulate HO translation"	5	161.283	505.144	38.4153	181.487	973.128	1532.39	4028.69	314.723		1138.31	2054.28	1868.29	1441.6	1880.72	2451.86	4028.69	2897.2
YHL011C	PRS3 SGDID:S000001003, Chr VIII from 81616-80654, Genome Release 64-1-1, reverse complement, Verified ORF, "5-phospho-ribosyl-1(alpha)-pyrophosphate synthetase, synthesizes PRPP, which is required for nucleotide, histidine, and tryptophan biosynthesis; one of five related enzymes, which are active as heteromultimeric complexes"	5	352.275	693.019	25.9769	279.451	801.305	925.37	1163.72	105.455		2959.42	3197.47	6239.59	5149.18	4522.86	4206.44	5070.9	8449.1
YHR013C	ARD1 SGDID:S000001055, Chr VIII from 131446-130730, Genome Release 64-1-1, reverse complement, Verified ORF, "Subunit of N-terminal acetyltransferase NatA (Nat1p, Ard1p, Nat5p); acetylates many proteins and thus affects telomeric silencing, cell cycle, heat-shock resistance, mating, and sporulation; human Ard1p levels are elevated in cancer cells"	5	377.775	1050.21	105.271	444.43	1331.7	1864.9	2418.88	272.48		314.572	280.224	1693.77	310.64	209.016	218.332	239.927	411.738
YHR137W	ARO9 SGDID:S000001179, Chr VIII from 375709-377250, Genome Release 64-1-1, Verified ORF, "Aromatic aminotransferase II, catalyzes the first step of tryptophan, phenylalanine, and tyrosine catabolism"	5	205.393	443.235	50.1383	295.96	759.015	820.635	1744.2	224.862		4429.13	8279.31	5048.21	5346.63	3291.96	3850.35	2958.3	2763.46
YHR143W-A	RPC10 SGDID:S000001185, Chr VIII from 387233-387445, Genome Release 64-1-1, Verified ORF, "RNA polymerase subunit ABC10-alpha, found in RNA polymerase complexes I, II, and III"	5	50.9221	77.9154	0	10.1365	2037.92	2177.02	3328.66	363.393		2973.59	1862.57	10709	1748.48	31144.3	31318.3	25398.7	30594.8
YIL036W	CST6 SGDID:S000001298, Chr IX from 285666-287429, Genome Release 64-1-1, Verified ORF, "Basic leucine zipper (bZIP) transcription factor of the ATF/CREB family, proposed to be a regulator of oleate responsive genes; involved in utilization of non-optimal carbon sources and chromosome stability"	5	69.8514	156.916	20.3628	68.7508	1204.56	1546.46	2453.5	238.368		2150.81	2185.56	1911.82	1662.97	1541.24	1611.85	1247.71	1335.28
YIL051C	MMF1 SGDID:S000001313, Chr IX from 258280-257843, Genome Release 64-1-1, reverse complement, Verified ORF, "Mitochondrial protein required for transamination of isoleucine but not of valine or leucine; may regulate specificity of branched-chain transaminases Bat1p and Bat2p; interacts genetically with mitochondrial ribosomal protein genes"	5	553.949	861.081	43.3942	179.744	1550.77	2053.63	1939.3	162.529		60944.2	39625.3	69177.9	40638.9	45353.5	36240.6	31158.5	65092.9
YIL063C	YRB2 SGDID:S000001325, Chr IX from 243744-242761, Genome Release 64-1-1, reverse complement, Verified ORF, "Protein of unknown function involved in nuclear processes of the Ran-GTPase cycle; involved in nuclear protein export; contains Ran Binding Domain and FxFG repeats; interacts with Srm1p, GTP-Gsp1p, Rna1p and Crm1p; is not essential"	5	56.7539	114.98	10.2683	45.4886	1321.05	1604.42	3169.41	204.873		1455.81	1739.28	726.82	1187.08	841.106	911.591	625.851	581.367
YIL109C	SEC24 SGDID:S000001371, Chr IX from 160165-157385, Genome Release 64-1-1, reverse complement, Verified ORF, "Component of the Sec23p-Sec24p heterodimer of the COPII vesicle coat, required for cargo selection during vesicle formation in ER to Golgi transport; homologous to Sfb2p and Sfb3p"	5	223.546	576.047	20.4362	198.976	772.599	1094.18	1663.09	116.619		44.1741	99.1417	0	72.1501	387.369	484.888	614.117	571.253
YIL143C	SSL2 SGDID:S000001405, Chr IX from 83041-80510, Genome Release 64-1-1, reverse complement, Verified ORF, "Component of the holoenzyme form of RNA polymerase transcription factor TFIIH, has DNA-dependent ATPase/helicase activity and is required, with Rad3p, for unwinding promoter DNA; involved in DNA repair; homolog of human ERCC3"	5	27.6253	35.1818	1.50072	5.59833	1775.05	2091.91	3075.8	235.598		15043.5	15409.2	14302.6	11654.2	18276.3	16364.4	13615.5	11862
YJL001W	PRE3 SGDID:S000003538, Chr X from 435163-435227,435344-435926, Genome Release 64-1-1, Verified ORF, "Beta 1 subunit of the 20S proteasome, responsible for cleavage after acidic residues in peptides"	5	292.764	466.945	13.1458	154.631	885.263	1103.51	1486.11	174.673		625.161	541.593	327.883	414.93	693.777	1069.61	697.787	2227.97
YJL111W	CCT7 SGDID:S000003647, Chr X from 207877-209529, Genome Release 64-1-1, Verified ORF, "Subunit of the cytosolic chaperonin Cct ring complex, related to Tcp1p, required for the assembly of actin and tubulins in vivo; mutant has increased aneuploidy tolerance"	5	489.305	932.111	46.8708	410.5	1245.92	1627.1	2410.95	212.378		2976.71	5306.78	3328.48	4567.66	4377.63	6111.83	8366.94	4083.41
YJL168C	SET2 SGDID:S000003704, Chr X from 104428-102227, Genome Release 64-1-1, reverse complement, Verified ORF, "Histone methyltransferase with a role in transcriptional elongation, methylates a lysine residue of histone H3; associates with the C-terminal domain of Rpo21p; histone methylation activity is regulated by phosphorylation status of Rpo21p"	5	226.923	406.584	14.1799	146.396	1629.31	2251.03	1983.63	182.757		6666.07	6579.99	5683.75	6854.63	5578.96	5635.5	6266.2	6548.2
YJR096W	YJR096W SGDID:S000003857, Chr X from 611195-612043, Genome Release 64-1-1, Verified ORF, "Putative xylose and arabinose reductase; member of the aldo-keto reductase (AKR) family; GFP-fusion protein is induced in response to the DNA-damaging agent MMS"	5	93.5308	215.119	27.0334	409.527	257.327	340.867	2758.16	197.782		5665.49	7964.51	7013.6	7950.99	6830.25	8425.42	10223.5	8734.74
YJR104C	SOD1 SGDID:S000003865, Chr X from 623014-622550, Genome Release 64-1-1, reverse complement, Verified ORF, "Cytosolic copper-zinc superoxide dismutase; some mutations are analogous to those that cause ALS (amyotrophic lateral sclerosis) in humans"	5	401.225	741.349	56.4565	416.196	926.455	980.494	1769.34	291.345		875.398	984.093	677.155	949.985	922.863	859.627	979.769	971.674
YJR148W	BAT2 SGDID:S000003909, Chr X from 705744-706874, Genome Release 64-1-1, Verified ORF, "Cytosolic branched-chain amino acid (BCAA) aminotransferase, preferentially involved in BCAA catabolism; homolog of murine ECA39; highly expressed during stationary phase and repressed during logarithmic phase"	5	387.432	701.126	50.6431	275.316	1772.44	1836.43	2387.06	224.238		6923.03	7271.54	3211.9	4312.5	4655.54	5177.41	4008.05	3472.46
YKL009W	MRT4 SGDID:S000001492, Chr XI from 426242-426952, Genome Release 64-1-1, Verified ORF, "Protein involved in mRNA turnover and ribosome assembly, localizes to the nucleolus"	5	194.826	161.681	16.2193	124.209	1339.52	1602.22	3674.96	752.084		4248.98	5034.88	1747.51	1759.21	4371.07	5434.35	2778.5	3328.81
YKL126W	YPK1 SGDID:S000001609, Chr XI from 205707-207749, Genome Release 64-1-1, Verified ORF, "Serine/threonine protein kinase that phosphorylates and downregulates flippase activator Fpk1p; mutations affect receptor-mediated endocytosis and sphingolipid-mediated and cell integrity signaling pathways; homolog of mammalian kinase SGK"	5	188.615	454.333	46.9155	219.548	678.796	1004.02	1670.81	182.852		30894.6	33938.2	25804.6	25441.9	17668.1	17878.2	14775.3	13230.9
YKR008W	RSC4 SGDID:S000001716, Chr XI from 452201-454078, Genome Release 64-1-1, Verified ORF, "Component of the RSC chromatin remodeling complex; found in close proximity to nucleosomal DNA; displaced from the surface of nucleosomal DNA after chromatin remodeling; acetylated (K25) by Gcn5p, altering replication stress tolerance; contains tandem bromodomains that recognize histone H3 acetylated on K14 (H…	5	65.1487	96.8337	6.72574	36.4728	709.907	1047.13	1705.75	233.185		105.196	91.1803	0	85.9773	598.012	554.889	782.813	498.358
YLR029C	RPL15A SGDID:S000004019, Chr XII from 202590-201976, Genome Release 64-1-1, reverse complement, Verified ORF, "Protein component of the large (60S) ribosomal subunit, nearly identical to Rpl15Bp and has similarity to rat L15 ribosomal protein; binds to 5.8 S rRNA"	5	557.206	688.337	37.0438	383.818	1195.81	1497.19	2486.25	292.109		18.789	33.7298	0	35.3098	102.279	154.663	157.065	87.2155
YLR048W	RPS0B SGDID:S000004038, Chr XII from 242232-242321,242681-243349, Genome Release 64-1-1, Verified ORF, "Protein component of the small (40S) ribosomal subunit, nearly identical to Rps0Ap; required for maturation of 18S rRNA along with Rps0Ap; deletion of either RPS0 gene reduces growth rate, deletion of both genes is lethal"	5	567.685	905.315	51.1207	365.086	2114.92	2533.99	2722.14	489.388		1477.49	1561.91	485.249	1231.41	1758.53	1424.55	1317.99	724.669
YLR116W	MSL5 SGDID:S000004106, Chr XII from 380822-382252, Genome Release 64-1-1, Verified ORF, "Component of the commitment complex, which defines the first step in the splicing pathway; essential protein that interacts with Mud2p and Prp40p, forming a bridge between the intron ends; also involved in nuclear retention of pre-mRNA"	5	48.9865	146.401	1.23286	22.4486	1296.4	1691.17	2664.33	279.568		39408.7	28155	39665.3	34835.7	24900.1	20333	22977.7	19664
YLR180W	SAM1 SGDID:S000004170, Chr XII from 515262-516410, Genome Release 64-1-1, Verified ORF, "S-adenosylmethionine synthetase, catalyzes transfer of the adenosyl group of ATP to the sulfur atom of methionine; one of two differentially regulated isozymes (Sam1p and Sam2p)"	5	1592.58	1383.78	65.111	531.773	2474.83	2711.44	2584.75	345.244		9742.99	12308.4	5998.81	16713.5	8692.73	6215.78	7893.66	5552.81
YLR293C	GSP1 SGDID:S000004284, Chr XII from 721430-720771, Genome Release 64-1-1, reverse complement, Verified ORF, "Ran GTPase, GTP binding protein (mammalian Ranp homolog) involved in the maintenance of nuclear organization, RNA processing and transport; regulated by Srm1p, Rna1p, Yrb1p, Yrb2p, Yrp4p, Yrb30p, Cse1p and Kap95p; yeast Gsp2p homolog"	5	364.852	1044.8	23.9464	263.597	2162.79	2994.78	3763.94	267.953		90286.7	102738	72914.5	90775.9	25958.6	31746.9	28232.8	28608.9
YLR335W	NUP2 SGDID:S000004327, Chr XII from 797430-799592, Genome Release 64-1-1, Verified ORF, "Nucleoporin involved in nucleocytoplasmic transport, binds to either the nucleoplasmic or cytoplasmic faces of the nuclear pore complex depending on Ran-GTP levels; also has a role in chromatin organization"	5	112.875	195.161	4.76567	84.9378	1378.37	1477.75	1828.03	114.372		157.255	252.414	346.405	317.971	203.033	257.324	304.443	295.51
YLR347C	KAP95 SGDID:S000004339, Chr XII from 826413-823828, Genome Release 64-1-1, reverse complement, Verified ORF, "Karyopherin beta, forms a complex with Srp1p/Kap60p; interacts with nucleoporins to mediate nuclear import of NLS-containing cargo proteins via the nuclear pore complex; regulates PC biosynthesis; GDP-to-GTP exchange factor for Gsp1p"	5	214.474	446.674	11.2964	144.161	757.391	924.577	922.639	96.2102		607.973	600.187	956.188	712.737	1328.98	1294.01	1659.01	1178.44
YLR399C	BDF1 SGDID:S000004391, Chr XII from 921596-919536, Genome Release 64-1-1, reverse complement, Verified ORF, "Protein involved in transcription initiation at TATA-containing promoters; associates with the basal transcription factor TFIID; contains two bromodomains; corresponds to the C-terminal region of mammalian TAF1; redundant with Bdf2p"	5	94.9445	177.698	6.44953	66.6783	2181.03	2634.54	4360.09	370.928		327.108	1056.55	313.352	447.3	908.873	817.908	788.921	740.485
YLR401C	DUS3 SGDID:S000004393, Chr XII from 924448-922442, Genome Release 64-1-1, reverse complement, Verified ORF, "Dihydrouridine synthase, member of a widespread family of conserved proteins including Smm1p, Dus1p, and Dus4p; contains a consensus oleate response element (ORE) in its promoter region"	5	105.175	250.217	8.18486	74.8807	1889.52	2609.71	5021.83	408.651		336.691	514.074	219.609	404.345	758.892	776.594	709.171	335.158
YLR448W	RPL6B SGDID:S000004440, Chr XII from 1028854-1028868,1029253-1029768, Genome Release 64-1-1, Verified ORF, "Protein component of the large (60S) ribosomal subunit, has similarity to Rpl6Ap and to rat L6 ribosomal protein; binds to 5.8S rRNA"	5	810.24	1355.68	38.564	480.329	1552.77	1924.68	2054	180.778		150.265	129.107	0	79.0934	795.859	890.866	1002.25	852.917
YML063W	RPS1B SGDID:S000004528, Chr XIII from 146482-147249, Genome Release 64-1-1, Verified ORF, "Ribosomal protein 10 (rp10) of the small (40S) subunit; nearly identical to Rps1Ap and has similarity to rat S3a ribosomal protein"	5	673.083	1124.52	59.4144	443.7	1762.49	2067.17	3083.26	258.938		419.187	369.52	57.2388	371.48	150.109	176.726	152.786	111.758
YMR033W	ARP9 SGDID:S000004636, Chr XIII from 337788-337817,337904-339277, Genome Release 64-1-1, Verified ORF, "Component of both the SWI/SNF and RSC chromatin remodeling complexes; actin-related protein involved in transcriptional regulation"	5	318.891	461.636	42.6076	313.277	2769.71	2970.84	4290.04	418.618		13470.2	18320	19256.9	20043.1	10344	10169.4	10561	10158.4
YMR092C	AIP1 SGDID:S000004698, Chr XIII from 453479-451632, Genome Release 64-1-1, reverse complement, Verified ORF, "Actin cortical patch component, interacts with the actin depolymerizing factor cofilin; required to restrict cofilin localization to cortical patches; contains WD repeats"	5	444.089	965.864	51.6335	471.706	1098.14	1239.53	2148.88	238.047		9148.79	7667.07	4230.67	5198.45	5167.07	5711.42	3999.92	3676.4
YMR226C	YMR226C SGDID:S000004839, Chr XIII from 722396-721593, Genome Release 64-1-1, reverse complement, Verified ORF, "NADP(+)-dependent dehydrogenase; acts on serine, L-allo-threonine, and other 3-hydroxy acids; green fluorescent protein fusion protein localizes to the cytoplasm and nucleus; may interact with ribosomes, based on co-purification experiments"	5	286.644	558.922	83.4893	338.918	1115.04	1537.14	3717.28	397.584		2486.3	2818.31	1263.36	2219.76	1548.64	1480.62	1163.72	970.772
YMR242C	RPL20A SGDID:S000004855, Chr XIII from 753742-753225,754220-754220, Genome Release 64-1-1, reverse complement, Verified ORF, "Protein component of the large (60S) ribosomal subunit, nearly identical to Rpl20Bp and has similarity to rat L18a ribosomal protein"	5	637.012	991.814	37.0887	437.721	1313.55	1772.66	2345.09	244.808		63.965	143.983	352.292	151.986	86.3757	120.043	140.215	235.566
YMR309C	NIP1 SGDID:S000004926, Chr XIII from 895426-892988, Genome Release 64-1-1, reverse complement, Verified ORF, "eIF3c subunit of the eukaryotic translation initiation factor 3 (eIF3), involved in the assembly of preinitiation complex and start codon selection"	5	170.368	711.351	68.3095	231.083	872.506	1388.71	2717	154.603		4932.8	5775.35	6257.64	5341.1	3491.22	4094.63	5285.37	4672.71
YNL016W	PUB1 SGDID:S000004961, Chr XIV from 602907-604268, Genome Release 64-1-1, Verified ORF, "Poly (A)+ RNA-binding protein, abundant mRNP-component protein that binds mRNA and is required for stability of many mRNAs; component of glucose deprivation induced stress granules, involved in P-body-dependent granule assembly"	5	245.132	533.624	20.0533	349.362	1216.41	1447.69	3833.93	283.631		3731.7	4606.01	3777.9	4154.27	5013.81	5629.42	6874.95	6880.59
YNL096C	RPS7B SGDID:S000005040, Chr XIV from 443826-443398,444315-444172, Genome Release 64-1-1, reverse complement, Verified ORF, "Protein component of the small (40S) ribosomal subunit, nearly identical to Rps7Ap; interacts with Kti11p; deletion causes hypersensitivity to zymocin; has similarity to rat S7 and Xenopus S8 ribosomal proteins"	5	549.89	1137.95	100.93	428.159	1824.4	2338.08	2999.98	312.524		5878.92	8081.91	6590.88	5471.41	4549.86	4290.31	4358.93	4015.99
YNL138W	SRV2 SGDID:S000005082, Chr XIV from 366741-368321, Genome Release 64-1-1, Verified ORF, "CAP (cyclase-associated protein) subunit of adenylyl cyclase complex; N-terminus binds adenylyl cyclase and facilitates activation by RAS; C-terminus binds ADP-actin monomers, facilitating regulation of actin dynamics and cell morphogenesis"	5	495.936	730.547	131.045	364.832	1338.27	1620.78	2410.71	410.636		136.701	129.425	71.5231	136.278	308.861	401.237	269.828	439.057
YNL241C	ZWF1 SGDID:S000005185, Chr XIV from 197943-196426, Genome Release 64-1-1, reverse complement, Verified ORF, "Glucose-6-phosphate dehydrogenase (G6PD), catalyzes the first step of the pentose phosphate pathway; involved in adapting to oxidatve stress; homolog of the human G6PD which is deficient in patients with hemolytic anemia"	5	302.405	526.844	43.8026	275.182	1048.24	1143.52	1976.88	188.183		791	1077.05	844.631	673.796	597.622	583.878	383.874	378.798
YNL247W	YNL247W SGDID:S000005191, Chr XIV from 182875-185178, Genome Release 64-1-1, Verified ORF, "Cysteinyl-tRNA synthetase; may interact with ribosomes, based on co-purification experiments"	5	306.334	700.332	58.091	351.353	922.311	988.666	1633	121.016		164.167	149.901	88.8416	129.303	139.123	125.51	135.036	105.103
YNR010W	CSE2 SGDID:S000005293, Chr XIV from 643744-644193, Genome Release 64-1-1, Verified ORF, "Subunit of the RNA polymerase II mediator complex; associates with core polymerase subunits to form the RNA polymerase II holoenzyme; component of the Middle domain of mediator; required for regulation of RNA polymerase II activity"	5	38.7786	69.3488	1.86003	8.14029	2050.94	2276.74	2177.28	179.349		3273.73	1750.41	2615.91	2210.2	1240.63	977.867	1345.33	1668.56
YNR035C	ARC35 SGDID:S000005318, Chr XIV from 694047-693019, Genome Release 64-1-1, reverse complement, Verified ORF, "Subunit of the ARP2/3 complex, which is required for the motility and integrity of cortical actin patches; required for cortical localization of calmodulin"	5	151.359	314.717	29.8304	138.321	583.217	722.423	1244.17	136.855		2666.27	4270.91	5119.75	3530.23	2573.71	2983.89	2418.88	2508.33
YNR053C	NOG2 SGDID:S000005336, Chr XIV from 721770-721120,723112-722303, Genome Release 64-1-1, reverse complement, Verified ORF, "Putative GTPase that associates with pre-60S ribosomal subunits in the nucleolus and is required for their nuclear export and maturation"	5	55.9736	104.838	1.3094	36.1998	1109.61	1320.85	2863.73	212.367		84.2868	95.7952	0	88.0005	107.368	97.9259	100.325	87.4701
YOL016C	CMK2 SGDID:S000005376, Chr XV from 296120-294777, Genome Release 64-1-1, reverse complement, Verified ORF, "Calmodulin-dependent protein kinase; may play a role in stress response, many CA++/calmodulan dependent phosphorylation substrates demonstrated in vitro, amino acid sequence similar to Cmk1p and mammalian Cam Kinase II"	5	357.933	811.272	35.9039	329.798	918.608	1170.06	1955.6	173.228		339.346	510.093	1543.57	644.731	370.827	504.044	650.058	726.548
YOL021C	DIS3 SGDID:S000005381, Chr XV from 285426-282421, Genome Release 64-1-1, reverse complement, Verified ORF, "Exosome core complex catalytic subunit; possesses both endonuclease and 3'-5' exonuclease activity; involved in 3'-5' RNA processing and degradation in both the nucleus and the cytoplasm; has similarity to E. coli RNase R and to human DIS3"	5	89.5052	110.692	3.23795	57.7037	705.766	983.118	1329.12	182.834		10433.5	12232.1	10064.5	11015.7	7524.52	7303.38	6797.87	5653.76
YOL049W	GSH2 SGDID:S000005409, Chr XV from 238619-240094, Genome Release 64-1-1, Verified ORF, "Glutathione synthetase, catalyzes the ATP-dependent synthesis of glutathione (GSH) from gamma-glutamylcysteine and glycine; induced by oxidative stress and heat shock"	5	124.458	260.234	21.8483	108.257	503.245	568.362	801.054	61.2107		9926.92	10436.3	9130.15	9251.94	7154.69	6276.55	5547.14	4903.21
YOL059W	GPD2 SGDID:S000005420, Chr XV from 217126-218448, Genome Release 64-1-1, Verified ORF, "NAD-dependent glycerol 3-phosphate dehydrogenase, homolog of Gpd1p, expression is controlled by an oxygen-independent signaling pathway required to regulate metabolism under anoxic conditions; located in cytosol and mitochondria"	5	333.383	714.016	45.0766	256.964	1189.95	1512.9	1912.28	160.868		2818.91	2925.08	1254.82	1628.96	2508.15	2695.61	1638.49	1519.51
YOL127W	RPL25 SGDID:S000005487, Chr XV from 80348-80360,80775-81190, Genome Release 64-1-1, Verified ORF, "Primary rRNA-binding ribosomal protein component of the large (60S) ribosomal subunit, has similarity to E. coli L23 and rat L23a ribosomal proteins; binds to 25S rRNA via a conserved C-terminal motif"	5	535.848	1140.52	56.9265	415.107	1003.95	1420.11	1930.53	161.354		610.791	877.704	127.569	476.283	908.309	1000.27	668.258	415.438
YOR046C	DBP5 SGDID:S000005572, Chr XV from 415907-414459, Genome Release 64-1-1, reverse complement, Verified ORF, "Cytoplasmic ATP-dependent RNA helicase of the DEAD-box family; involved in mRNA export from the nucleus; involved in translation termination; ATP/ADP cycling is regulated by Gle1p and Nup159p"	5	433.781	884.082	101.255	362.756	1565.48	1791.07	2519.9	243.189		3699.74	5218.9	6958.6	5628.52	5428.29	4986.15	6024.51	6062.48
YOR061W	CKA2 SGDID:S000005587, Chr XV from 441534-442553, Genome Release 64-1-1, Verified ORF, "Alpha' catalytic subunit of casein kinase 2 (CK2), a Ser/Thr protein kinase with roles in cell growth and proliferation; CK2, comprised of CKA1, CKA2, CKB1 and CKB2, has many substrates including transcription factors and all RNA polymerase"	5	267.664	497.199	17.4176	220.923	1176.72	1633.94	2606.38	179.254		1057.34	898.383	2671.29	871.053	786.961	809.594	928.087	818.599
YOR109W	INP53 SGDID:S000005635, Chr XV from 525278-528601, Genome Release 64-1-1, Verified ORF, "Polyphosphatidylinositol phosphatase, dephosphorylates multiple phosphatidylinositols; involved in trans Golgi network-to-early endosome pathway; hyperosmotic stress causes translocation to actin patches; contains Sac1 and 5-ptase domains"	5	435.98	1016.75	55.7293	434.962	1137.91	1574.31	2432.66	255.372		143.985	463.895	149.6	399.131	172.828	197.525	275.689	205.014
YOR112W	CEX1 SGDID:S000005638, Chr XV from 531508-533793, Genome Release 64-1-1, Verified ORF, "Cytoplasmic component of the nuclear aminoacylation-dependent tRNA export pathway; interacts with nuclear pore component Nup116p; copurifies with tRNA export receptors Los1p and Msn5p, as well as eIF-1a and the RAN GTPase Gsp1p"	5	322.003	640.792	41.6721	309.591	745.826	927.845	1726.22	167.929		1082.24	1884.13	1411.77	1215.92	1120.32	1040.32	1040.23	811.299
YOR124C	UBP2 SGDID:S000005650, Chr XV from 558642-554824, Genome Release 64-1-1, reverse complement, Verified ORF, "Ubiquitin-specific protease that removes ubiquitin from ubiquitinated proteins; interacts with Rsp5p and is required for MVB sorting of membrane proteins; can cleave polyubiquitin and has isopeptidase activity"	5	429.957	939.862	53.0967	551.807	1084.63	1321.59	2448.7	217.611		79.9131	111.069	88.0849	112.128	409.795	447.54	498.077	293.818
YOR262W	YOR262W SGDID:S000005788, Chr XV from 817292-818335, Genome Release 64-1-1, Verified ORF, "Protein of unknown function required for establishment of sister chromatid cohesion; contains an ATP/GTP binding site motif; similar to YLR243W and is highly conserved across species and homologous to human gene GPN2/ATPBD1B"	5	88.0736	85.2694	13.9643	29.8296	2510.81	3001.76	2453.95	733.576		514.412	699.545	386.42	538.363	4170.66	4181.3	2673.74	3002.49
YOR285W	RDL1 SGDID:S000005811, Chr XV from 849635-850054, Genome Release 64-1-1, Verified ORF, "Protein of unknown function containing a rhodanese-like domain; localized to the mitochondrial outer membrane"	5	209.896	619.068	66.4949	361.441	1185.55	1492.41	3481.08	325.061		1183.06	949.888	1202.29	949.35	601.555	634.033	652.613	566.787
YOR362C	PRE10 SGDID:S000005889, Chr XV from 1018746-1017880, Genome Release 64-1-1, reverse complement, Verified ORF, "Alpha 7 subunit of the 20S proteasome"	5	450.663	792.434	217.159	441.716	1789.01	2542.89	4263.86	863.337		2304.79	2345.57	2261.39	1800.81	2084.75	1885.18	1641.52	1348.33
YOR370C	MRS6 SGDID:S000005897, Chr XV from 1030994-1029183, Genome Release 64-1-1, reverse complement, Verified ORF, "Rab escort protein, forms a complex with the Ras-like small GTPase Ypt1p that is required for the prenylation of Ypt1p by protein geranylgeranyltransferase type II (Bet2p-Bet4p); sequence similarity to mammalian choroideraemia gene"	5	218.733	484.158	15.0505	188.709	893.533	1022.6	1703.3	143.574		4683.18	4727.15	3516.27	4470.27	4171.18	3753.57	3499.26	3027.87
YPL055C	LGE1 SGDID:S000005976, Chr XVI from 454990-453992, Genome Release 64-1-1, reverse complement, Verified ORF, "Protein of unknown function; null mutant forms abnormally large cells, and homozygous diploid null mutant displays delayed premeiotic DNA synthesis and reduced efficiency of meiotic nuclear division"	5	35.2215	65.9057	1.89792	16.9406	937.921	1655.8	3147.14	404.566		2393.37	735.023	313.861	586.099	2478.22	2789.07	2306	1218.09
YPL086C	ELP3 SGDID:S000006007, Chr XVI from 386446-384773, Genome Release 64-1-1, reverse complement, Verified ORF, "Subunit of Elongator complex, which is required for modification of wobble nucleosides in tRNA; exhibits histone acetyltransferase activity that is directed to histones H3 and H4; disruption confers resistance to K. lactis zymotoxin"	5	631.751	1253.58	60.6265	561.347	1281.72	1490.59	2619.82	280.951		4637.07	4761.07	4430.11	4353.22	3880.59	4734.86	4357.75	4650.75
YPL117C	IDI1 SGDID:S000006038, Chr XVI from 328730-327864, Genome Release 64-1-1, reverse complement, Verified ORF, "Isopentenyl diphosphate:dimethylallyl diphosphate isomerase (IPP isomerase), catalyzes an essential activation step in the isoprenoid biosynthetic pathway; required for viability"	5	379.992	841.795	31.2179	327.648	1412.53	1540.61	2372.63	216.746		11053.8	19625.2	20036.6	19141.5	10512.4	12537.9	14088.6	12167.2
YPL183C	RTT10 SGDID:S000006104, Chr XVI from 202536-199495, Genome Release 64-1-1, reverse complement, Verified ORF, "Cytoplasmic protein with a role in regulation of Ty1 transposition"	5	202.906	355.601	31.7344	155.76	635.935	843.159	1272.57	172.99		1601.21	1529.16	595.742	1850.59	5203.5	6079.4	7743.39	8349.83
YPL218W	SAR1 SGDID:S000006139, Chr XVI from 138698-138725,138865-139409, Genome Release 64-1-1, Verified ORF, "GTPase, GTP-binding protein of the ARF family, component of COPII coat of vesicles; required for transport vesicle formation during ER to Golgi protein transport"	5	294.441	756.159	46.9952	199.404	1310.94	2030.42	1955.59	210.152		2093.07	2063.88	3240.18	1825.24	2107.32	1503.93	1249.4	1490.37
YPR035W	GLN1 SGDID:S000006239, Chr XVI from 642208-643320, Genome Release 64-1-1, Verified ORF, "Glutamine synthetase (GS), synthesizes glutamine from glutamate and ammonia; with Glt1p, forms the secondary pathway for glutamate biosynthesis from ammonia; expression regulated by nitrogen source and by amino acid limitation"	5	804.192	1286.39	40.4548	476.207	1392.66	1634.32	1920.87	207.443		1051.89	952.601	735.307	991.378	990.964	728.53	761.835	1063.39
R0020C	REP1 SGDID:S000029675, 2-micron plasmid from 3008-1887, Genome Release 64-1-1, reverse complement, Verified ORF, "Master regulator that acts in concert with Rep2p to regulate transcript levels of the FLP1 gene that promotes plasmid copy amplification; autoregulates levels of its own transcript"	4	52.3791	69.1003	7.74348	46.5125	406.652	617.327	2515.25	287.051		206.648	222.238	624.927	273.166	278.93	386.811	470.148	422.024
YAL003W	EFB1 SGDID:S000000003, Chr I from 142174-142253,142620-143160, Genome Release 64-1-1, Verified ORF, "Translation elongation factor 1 beta; stimulates nucleotide exchange to regenerate EF-1 alpha-GTP for the next elongation cycle; part of the EF-1 complex, which facilitates binding of aminoacyl-tRNA to the ribosomal A site"	4	854.174	1185.16	118.851	540.559	2050.58	2145.74	1946.67	336.306		2426.57	1798	1507.9	1775.13	4617.45	4022.75	3431.32	3573.55
YAR015W	ADE1 SGDID:S000000070, Chr I from 169375-170295, Genome Release 64-1-1, Verified ORF, "N-succinyl-5-aminoimidazole-4-carboxamide ribotide (SAICAR) synthetase, required for 'de novo' purine nucleotide biosynthesis; red pigment accumulates in mutant cells deprived of adenine"	4	85.6917	215.152	21.7271	92.7905	551.911	715.466	1004.41	123.964		919.093	952.235	385.273	671.122	506.801	512.722	422.323	417.841
YBL030C	PET9 SGDID:S000000126, Chr II from 163997-163041, Genome Release 64-1-1, reverse complement, Verified ORF, "Major ADP/ATP carrier of the mitochondrial inner membrane, exchanges cytosolic ADP for mitochondrially synthesized ATP; also imports heme and ATP; phosphorylated; required for viability in many lab strains that carry a sal1 mutation"	4	383.641	707.081	64.7221	317.954	833.366	1136.58	2099.32	286.381		551.989	397.662	480.116	850.36	198.193	113.885	130.255	209.707
YBL032W	HEK2 SGDID:S000000128, Chr II from 160184-161329, Genome Release 64-1-1, Verified ORF, "RNA binding protein involved in the asymmetric localization of ASH1 mRNA; represses translation of ASH1 mRNA, an effect reversed by Yck1p-dependent phosphoryation; regulates telomere position effect and length; similarity to hnRNP-K"	4	132.265	376.48	13.3077	145.43	520.417	710.495	1791.97	115.887		18.0009	38.3707	0	0	179.238	171.96	252.688	186.015
YBL047C	EDE1 SGDID:S000000143, Chr II from 132040-127895, Genome Release 64-1-1, reverse complement, Verified ORF, "Key endocytic protein involved in a network of interactions with other endocytic proteins, binds membranes in a ubiquitin-dependent manner, may also bind ubiquitinated membrane-associated proteins"	4	111.895	322.774	17.5391	220.408	402.653	412.285	839.86	46.5314		1162.43	1149.28	1481.66	1386.28	528.052	520.068	943.478	1096.7
YBL058W	SHP1 SGDID:S000000154, Chr II from 111437-112708, Genome Release 64-1-1, Verified ORF, "UBX (ubiquitin regulatory X) domain-containing protein that regulates Glc7p phosphatase activity and interacts with Cdc48p; interacts with ubiquitylated proteins in vivo and is required for degradation of a ubiquitylated model substrate"	4	112.723	291.589	27.629	125.678	759.505	1002.45	1460.76	92.0471		841.81	539.117	516.488	576.563	2592.28	2790.33	3088.41	4332.76
YBR034C	HMT1 SGDID:S000000238, Chr II from 305976-304930, Genome Release 64-1-1, reverse complement, Verified ORF, "Nuclear SAM-dependent mono- and asymmetric arginine dimethylating methyltransferase that modifies hnRNPs, including Npl3p and Hrp1p, affecting their activity and nuclear export; methylates U1 snRNP protein Snp1p and ribosomal protein Rps2p"	4	262.688	425.627	42.2151	205.596	1352.85	1697.72	2366.3	298.72		1943.72	1933.16	1600.55	1936.38	1441.57	1297.21	1543.16	1295.13
YBR053C	YBR053C SGDID:S000000257, Chr II from 340751-339675, Genome Release 64-1-1, reverse complement, Uncharacterized ORF, "Putative protein of unknown function; induced by cell wall perturbation"	4	390.877	884.569	57.3399	358.198	1273.76	1533.02	2566.78	231.581		430.114	517.112	376.654	410.443	1904.06	2494.2	3657.56	4697.02
YBR087W	RFC5 SGDID:S000000291, Chr II from 423765-424829, Genome Release 64-1-1, Verified ORF, "Subunit of heteropentameric Replication factor C (RF-C), which is a DNA binding protein and ATPase that acts as a clamp loader of the proliferating cell nuclear antigen (PCNA) processivity factor for DNA polymerases delta and epsilon"	4	62.5924	161.729	7.02218	91.6864	898.71	951.429	1627.79	202.213		6845.14	6498.54	8260.87	11178.3	4562.44	4213.72	7582.59	6043.25
YBR191W	RPL21A SGDID:S000000395, Chr II from 606270-606280,606669-607140, Genome Release 64-1-1, Verified ORF, "Protein component of the large (60S) ribosomal subunit, nearly identical to Rpl21Bp and has similarity to rat L21 ribosomal protein"	4	1298.87	1313.48	35.8217	549.726	2204.4	2393.05	2767.76	284.121		5729.96	6598.37	5984.8	7400.66	4291.02	3792.4	5228.1	3674.01
YBR263W	SHM1 SGDID:S000000467, Chr II from 736264-737736, Genome Release 64-1-1, Verified ORF, "Mitochondrial serine hydroxymethyltransferase, converts serine to glycine plus 5,10 methylenetetrahydrofolate; involved in generating precursors for purine, pyrimidine, amino acid, and lipid biosynthesis; reverse reaction generates serine"	4	251.125	214.061	77.1765	159.487	586.47	738.355	1128.08	186.56		3341.61	4009.38	3142.34	2540.65	3261.83	3525.08	3233.51	2411.61
YCR051W	YCR051W SGDID:S000000647, Chr III from 214071-214739, Genome Release 64-1-1, Uncharacterized ORF, "Putative protein of unknown function; green fluorescent protein (GFP)-fusion protein localizes to the cytoplasm and nucleus; contains ankyrin (Ank) repeats; YCR051W is not an essential gene"	4	208.675	379.625	37.6837	134.715	1125.01	1261.2	1815.56	172.811		1898.61	1741.21	801.906	1512.03	1309.38	1336.83	1863.63	1652.71
YDL060W	TSR1 SGDID:S000002218, Chr IV from 341619-343985, Genome Release 64-1-1, Verified ORF, "Protein required for processing of 20S pre-rRNA in the cytoplasm; associates with pre-40S ribosomal particles; inhibits the premature association of 60S subunits with assembling 40S subunits in the cytoplasm; similar to Bms1p"	4	51.028	82.7814	3.20791	39.3844	552.116	710.8	2785.08	322.693		209.086	232.765	168.28	256.418	203.261	199.134	193.431	191.628
YDL168W	SFA1 SGDID:S000002327, Chr IV from 159604-160764, Genome Release 64-1-1, Verified ORF, "Bifunctional enzyme containing both alcohol dehydrogenase and glutathione-dependent formaldehyde dehydrogenase activities, functions in formaldehyde detoxification and formation of long chain and complex alcohols, regulated by Hog1p-Sko1p"	4	331.782	880.483	82.7048	383.31	1186	1634.37	3664.59	236.298		812.209	818.147	569.022	440.72	809.546	686.067	477.084	363.364
YDL201W	TRM8 SGDID:S000002360, Chr IV from 99561-100421, Genome Release 64-1-1, Verified ORF, "Subunit of a tRNA methyltransferase complex composed of Trm8p and Trm82p that catalyzes 7-methylguanosine modification of tRNA"	4	34.4617	68.7505	1.43952	15.8792	1116.75	1257.44	2424.91	219.439		569.663	730.83	175.242	440.884	440.387	441.719	485.86	433.802
YDR120C	TRM1 SGDID:S000002527, Chr IV from 693261-691549, Genome Release 64-1-1, reverse complement, Verified ORF, "tRNA methyltransferase; two forms of the protein are made by alternative translation starts; localizes to both the nucleus and mitochondrion to produce the modified base N2,N2-dimethylguanosine in tRNAs in both compartments"	4	78.425	131.467	9.7174	64.0905	587.526	736.202	1064.71	99.9312		90.6297	93.2548	83.6285	100.833	1294.84	1329.08	1251.89	1706.12
YDR195W	REF2 SGDID:S000002603, Chr IV from 848599-850200, Genome Release 64-1-1, Verified ORF, "RNA-binding protein involved in the cleavage step of mRNA 3'-end formation prior to polyadenylation, and in snoRNA maturation; part of holo-CPF subcomplex APT, which associates with 3'-ends of snoRNA- and mRNA-encoding genes"	4	48.5337	106.425	6.18716	22.9399	854.865	1091.56	1731.92	142.768		597.64	1237.54	575.826	666.763	997.643	1077.5	1348.29	867.068
YDR354W	TRP4 SGDID:S000002762, Chr IV from 1184747-1185889, Genome Release 64-1-1, Verified ORF, "Anthranilate phosphoribosyl transferase of the tryptophan biosynthetic pathway, catalyzes the phosphoribosylation of anthranilate, subject to the general control system of amino acid biosynthesis"	4	499.227	848.024	36.3421	294.062	1237.96	1408.06	1814.74	152.404		1968.1	2025.34	1706.23	2106.58	2731.3	2367.7	2154.94	2558.4
YDR429C	TIF35 SGDID:S000002837, Chr IV from 1325301-1324477, Genome Release 64-1-1, reverse complement, Verified ORF, "eIF3g subunit of the core complex of translation initiation factor 3 (eIF3), which is essential for translation; stimulates resumption of ribosomal scanning during translation reinitiation"	4	32.2386	98.6408	17.3113	62.7376	171.451	358.415	497.411	122.793		739.45	826.91	297.593	464.439	863.72	832.793	536.047	354.421
YDR471W	RPL27B SGDID:S000002879, Chr IV from 1401770-1401800,1402185-1402564, Genome Release 64-1-1, Verified ORF, "Protein component of the large (60S) ribosomal subunit, nearly identical to Rpl27Ap and has similarity to rat L27 ribosomal protein"	4	666.957	1014.33	77.26	541.079	948.665	1209.26	1768.51	203.679		1449.63	1802.51	2438.42	2350.89	1466.91	1313.04	1744.2	2069.98
YEL011W	GLC3 SGDID:S000000737, Chr V from 133120-135234, Genome Release 64-1-1, Verified ORF, "Glycogen branching enzyme, involved in glycogen accumulation; green fluorescent protein (GFP)-fusion protein localizes to the cytoplasm in a punctate pattern"	4	110.541	265.054	63.9961	421.396	303.98	410.913	2719.72	122.965		4922.86	3333.04	1063.44	2666.12	3336.04	2272.95	1805.38	2828.76
YEL058W	PCM1 SGDID:S000000784, Chr V from 43252-44925, Genome Release 64-1-1, Verified ORF, "Essential N-acetylglucosamine-phosphate mutase; converts GlcNAc-6-P to GlcNAc-1-P, which is a precursor for the biosynthesis of chitin and for the formation of N-glycosylated mannoproteins and glycosylphosphatidylinositol anchors"	4	241.69	800.989	31.391	207.804	1020.93	1331.06	1670.2	127.7		359.4	316.86	0	80.5171	3938.59	3483.29	3328.66	3345.23
YER007C-A	TMA20 SGDID:S000002957, Chr V from 166771-166237,166885-166875, Genome Release 64-1-1, reverse complement, Verified ORF, "Protein of unknown function that associates with ribosomes and has a putative RNA binding domain; interacts with Tma22p; null mutant exhibits translation defects; has homology to human oncogene MCT-1"	4	347.176	761.208	28.7127	243.374	1331.74	1552.01	1932.02	223.145		790.697	941.328	352.088	650.76	529.838	503.448	391.205	386.609
YER021W	RPN3 SGDID:S000000823, Chr V from 196948-198519, Genome Release 64-1-1, Verified ORF, "Essential, non-ATPase regulatory subunit of the 26S proteasome lid, similar to the p58 subunit of the human 26S proteasome; temperature-sensitive alleles cause metaphase arrest, suggesting a role for the proteasome in cell cycle control"	4	115.51	286.518	26.155	104.949	696.401	873.406	1159.1	130.235		429.484	442.475	546.592	585.975	1080.41	1018.51	1089.44	1083.28
YER052C	HOM3 SGDID:S000000854, Chr V from 257958-256375, Genome Release 64-1-1, reverse complement, Verified ORF, "Aspartate kinase (L-aspartate 4-P-transferase); cytoplasmic enzyme that catalyzes the first step in the common pathway for methionine and threonine biosynthesis; expression regulated by Gcn4p and the general control of amino acid synthesis"	4	208.594	586.964	64.7141	218.845	750.102	1117.27	1330.44	190.517		901.886	839.725	478.774	814.806	724.477	804.743	714.851	991.843
YER122C	GLO3 SGDID:S000000924, Chr V from 404352-402871, Genome Release 64-1-1, reverse complement, Verified ORF, "ADP-ribosylation factor GTPase activating protein (ARF GAP), involved in ER-Golgi transport; shares functional similarity with Gcs1p"	4	296.957	507.118	43.9094	379.81	552.776	639.856	1499.7	109.54		15083.3	14838.5	10723.3	12014.6	16785.1	11696.5	10107.3	15497.3
YFL007W	BLM10 SGDID:S000001887, Chr VI from 123479-129910, Genome Release 64-1-1, Verified ORF, "Proteasome activator subunit; found in association with core particles, with and without the 19S regulatory particle; required for resistance to bleomycin, may be involved in protecting against oxidative damage; similar to mammalian PA200"	4	79.6991	94.8692	18.2781	42.4828	209.469	300.3	433.573	93.1753		11794.8	10388.2	14797.7	12366.3	10316.6	8655.58	10629.9	12842.6
YFR013W	IOC3 SGDID:S000001909, Chr VI from 169922-172285, Genome Release 64-1-1, Verified ORF, "Member of a complex (Isw1a) with Isw1p that has nucleosome-stimulated ATPase activity and represses transcription initiation by specific positioning of a promoter proximal dinucleosome; has homology to Esc8p, which is involved in silencing"	4	35.1666	60.7712	3.5073	29.0187	562.672	635.319	1341.28	108.865		16672.7	16448.4	16247.4	17814.6	17274.8	17394.8	20979	20431.9
YFR051C	RET2 SGDID:S000001947, Chr VI from 251803-250163, Genome Release 64-1-1, reverse complement, Verified ORF, "Delta subunit of the coatomer complex (COPI), which coats Golgi-derived transport vesicles; involved in retrograde transport between Golgi and ER"	4	456.976	839.415	121.73	431.84	654.165	805.482	939.12	190.957		1461.11	1944.7	1994.39	2959.72	1286.71	1219.22	2617.23	1699.88
YGL011C	SCL1 SGDID:S000002979, Chr VII from 475247-474489, Genome Release 64-1-1, reverse complement, Verified ORF, "Alpha 1 subunit of the 20S proteasome involved in the degradation of ubiquitinated substrates; 20S proteasome is the core complex of the 26S proteasome; essential for growth; detected in the mitochondria"	4	235.649	391.932	24.6854	118.166	808.461	904.533	1074.53	82.6711		2095	2320.92	1930.92	2316.6	1816.01	1852.27	1893.92	2192.98
YGL048C	RPT6 SGDID:S000003016, Chr VII from 411286-410069, Genome Release 64-1-1, reverse complement, Verified ORF, "One of six ATPases of the 19S regulatory particle of the 26S proteasome involved in the degradation of ubiquitinated substrates; bound by ubiquitin-protein ligases Ubr1p and Ufd4p; localized mainly to the nucleus throughout the cell cycle"	4	247.717	467.204	32.7138	216.183	857.24	917.989	1300.5	105.998		220.536	201.143	193.312	198.906	670.979	664.75	875.651	1165.99
YGL097W	SRM1 SGDID:S000003065, Chr VII from 321782-323230, Genome Release 64-1-1, Verified ORF, "Nucleotide exchange factor for Gsp1p, localizes to the nucleus, required for nucleocytoplasmic trafficking of macromolecules; suppressor of the pheromone response pathway; potentially phosphorylated by Cdc28p"	4	110.402	242.884	3.7086	87.7391	1430.45	1436.09	2266.14	183.753		398.612	394.973	949.763	489.715	590.908	583.141	604.244	736.41
YGL122C	NAB2 SGDID:S000003090, Chr VII from 280523-278946, Genome Release 64-1-1, reverse complement, Verified ORF, "Nuclear polyadenylated RNA-binding protein required for nuclear mRNA export and poly(A) tail length control; binds nuclear pore protein Mlp1p; autoregulates mRNA levels; related to human hnRNPs; nuclear localization sequence binds Kap104p"	4	263.356	360.045	49.2825	165.977	2184.76	2532.57	4792.82	850.528		12736	14009.4	7283.47	10054.1	10215.8	10291	7527.28	11300.8
YGR019W	UGA1 SGDID:S000003251, Chr VII from 525229-526644, Genome Release 64-1-1, Verified ORF, "Gamma-aminobutyrate (GABA) transaminase (4-aminobutyrate aminotransferase) involved in the 4-aminobutyrate and glutamate degradation pathways; required for normal oxidative stress tolerance and nitrogen utilization"	4	93.0902	255.562	18.7608	137.148	683.765	838.675	1632.49	147.537		815.321	879.66	1473.9	1020.08	592.761	745.494	842.977	1199.74
YGR027C	RPS25A SGDID:S000003259, Chr VII from 534458-534132, Genome Release 64-1-1, reverse complement, Verified ORF, "Protein component of the small (40S) ribosomal subunit; nearly identical to Rps25Bp and has similarity to rat S25 ribosomal protein"	4	479.744	1833.06	76.6189	536.013	1295.9	2131.98	3054.87	286.004		266.208	369.633	538.573	210.338	390.364	383.31	559.198	265.96
YGR043C	NQM1 SGDID:S000003275, Chr VII from 581436-580435, Genome Release 64-1-1, reverse complement, Verified ORF, "Transaldolase of unknown function; transcription is repressed by Mot1p and induced by alpha-factor and during diauxic shift"	4	47.1341	92.8533	22.0622	168.387	261.909	261.764	3059.41	210.289		175.507	303.93	0	204.177	190.254	202.151	186.596	156.809
YGR054W	YGR054W SGDID:S000003286, Chr VII from 596693-598621, Genome Release 64-1-1, Verified ORF, "Eukaryotic initiation factor (eIF) 2A; associates specifically with both 40S subunits and 80 S ribosomes, and interacts genetically with both eIF5b and eIF4E; homologous to mammalian eIF2A"	4	430.157	780.571	34.3546	292.121	827.701	957.334	1382.67	147.205		83.027	90.2133	136.171	194.507	92.6296	120.421	212.599	203.505
YGR104C	SRB5 SGDID:S000003336, Chr VII from 698368-697445, Genome Release 64-1-1, reverse complement, Verified ORF, "Subunit of the RNA polymerase II mediator complex; associates with core polymerase subunits to form the RNA polymerase II holoenzyme; essential for transcriptional regulation; involved in telomere maintenance"	4	45.007	102.389	2.08277	24.322	1071.26	1069.34	1069.75	136.598		631.959	734.039	1155.84	538.525	679.493	605.405	591.869	459.423
YGR123C	PPT1 SGDID:S000003355, Chr VII from 738203-736662, Genome Release 64-1-1, reverse complement, Verified ORF, "Protein serine/threonine phosphatase with similarity to human phosphatase PP5; present in both the nucleus and cytoplasm; expressed during logarithmic growth; computational analyses suggest roles in phosphate metabolism and rRNA processing"	4	168.877	372.519	8.39701	98.4248	754.346	1079.71	1987.12	179.846		1159.07	1321	572.096	1034.57	3505.59	3649.29	4081.62	3471.86
YGR130C	YGR130C SGDID:S000003362, Chr VII from 753844-751394, Genome Release 64-1-1, reverse complement, Verified ORF, "Component of the eisosome with unknown function; GFP-fusion protein localizes to the cytoplasm; specifically phosphorylated in vitro by mammalian diphosphoinositol pentakisphosphate (IP7)"	4	95.1895	375.859	16.3559	179.405	444.889	527.343	861.372	52.2365		862.08	2236.59	791.97	1130.85	739.944	888.395	776.38	764.762
YGR135W	PRE9 SGDID:S000003367, Chr VII from 761392-762168, Genome Release 64-1-1, Verified ORF, "Alpha 3 subunit of the 20S proteasome, the only nonessential 20S subunit; may be replaced by the alpha 4 subunit (Pre6p) under stress conditions to create a more active proteasomal isoform"	4	245.275	536.623	20.4538	168.618	983.878	1347.7	1733.64	191.943		826.727	294.704	315.69	231.982	17215.6	18464.5	20257.5	25322.9
YGR173W	RBG2 SGDID:S000003405, Chr VII from 843854-844960, Genome Release 64-1-1, Verified ORF, "Protein with a role in translation; forms a complex with Gir2p; has similarity to mammalian developmentally regulated GTP-binding protein"	4	257.638	658.28	58.2824	286.77	1239	903.409	1563.6	149.092		3021.97	3879.71	2223.72	2419.38	16277.8	15960.1	11527.7	10296.8
YGR253C	PUP2 SGDID:S000003485, Chr VII from 999140-998358, Genome Release 64-1-1, reverse complement, Verified ORF, "Alpha 5 subunit of the 20S proteasome involved in ubiquitin-dependent catabolism; human homolog is subunit zeta"	4	209.34	384.071	9.97758	155.025	909.905	890.326	1317.99	78.7208		493	638.133	990.324	546.107	2327.99	2474.38	2453.5	2194.31
YHR021C	RPS27B SGDID:S000001063, Chr VIII from 148116-147871,148669-148667, Genome Release 64-1-1, reverse complement, Verified ORF, "Protein component of the small (40S) ribosomal subunit; nearly identical to Rps27Ap and has similarity to rat S27 ribosomal protein"	4	399.402	719.272	25.8014	205.074	1297.78	1684.73	1638.49	165.064		2050.63	2461.21	1056.23	1856.45	1525.51	1512.86	1255.47	821.183
YHR072W-A	NOP10 SGDID:S000007455, Chr VIII from 241664-241840, Genome Release 64-1-1, Verified ORF, "Constituent of small nucleolar ribonucleoprotein particles containing H/ACA-type snoRNAs, which are required for pseudouridylation and processing of pre-18S rRNA"	4	343.812	442.125	31.005	223.476	2389.18	2514.18	3431.32	388.195		3909.68	3501.77	2110.43	1427.76	2997.09	3285.86	1939.3	1496.17
YHR128W	FUR1 SGDID:S000001170, Chr VIII from 362115-362765, Genome Release 64-1-1, Verified ORF, "Uracil phosphoribosyltransferase, synthesizes UMP from uracil; involved in the pyrimidine salvage pathway"	4	278.853	498.028	35.083	265.203	1413.24	1479.79	2154.94	277.919		10026.1	13804.7	6202.97	6126.19	11861.4	11982.8	7119.94	7191.75
YHR193C	EGD2 SGDID:S000001236, Chr VIII from 488236-487712, Genome Release 64-1-1, reverse complement, Verified ORF, "Alpha subunit of the heteromeric nascent polypeptide-associated complex (NAC) involved in protein sorting and translocation, associated with cytoplasmic ribosomes"	4	296.833	570.71	39.7032	291.642	939.647	1157.65	1893.92	238.224		400.56	467.591	499.388	361.329	2553.13	2567.11	3169.41	1885.97
YIL041W	GVP36 SGDID:S000001303, Chr IX from 276525-277505, Genome Release 64-1-1, Verified ORF, "BAR domain-containing protein that localizes to both early and late Golgi vesicles; required for adaptation to varying nutrient concentrations, fluid-phase endocytosis, polarization of the actin cytoskeleton, and vacuole biogenesis"	4	290.547	605.207	21.718	233.713	789.336	945.521	1255.47	89.2051		4222.13	6462.1	6487.04	5792.47	5159.54	5186.45	5611.17	4590.03
YIL137C	TMA108 SGDID:S000001399, Chr IX from 92788-89948, Genome Release 64-1-1, reverse complement, Verified ORF, "Protein that associates with ribosomes and is involved in ribosome biogenesis; putative metalloprotease"	4	295.036	646.853	45.7443	275.178	1181.1	1319.93	1800.95	193.487		22802.7	17382.7	32899.7	21054	7311.81	5866.78	7086.87	8457.24
YJL020C	BBC1 SGDID:S000003557, Chr X from 402410-398937, Genome Release 64-1-1, reverse complement, Verified ORF, "Protein possibly involved in assembly of actin patches; interacts with an actin assembly factor Las17p and with the SH3 domains of Type I myosins Myo3p and Myo5p; localized predominantly to cortical actin patches"	4	182.771	347.243	22.5638	155.023	380.042	415.611	773.762	46.4685		22785.7	24102.7	18707.1	22098.2	13297.4	12217.3	11490.1	10483.7
YJL074C	SMC3 SGDID:S000003610, Chr X from 302849-299157, Genome Release 64-1-1, reverse complement, Verified ORF, "Subunit of the multiprotein cohesin complex required for sister chromatid cohesion in mitotic cells; also required, with Rec8p, for cohesion and recombination during meiosis; phylogenetically conserved SMC chromosomal ATPase family member"	4	49.6987	96.4903	23.1592	75.5896	657.934	827.237	1573.41	176.663		21.241	71.7146	0	64.4626	592.807	428.325	248.891	203.207
YJR009C	TDH2 SGDID:S000003769, Chr X from 454681-453683, Genome Release 64-1-1, reverse complement, Verified ORF, "Glyceraldehyde-3-phosphate dehydrogenase, isozyme 2, involved in glycolysis and gluconeogenesis; tetramer that catalyzes the reaction of glyceraldehyde-3-phosphate to 1,3 bis-phosphoglycerate; detected in the cytoplasm and cell wall"	4	331.783	414.292	28.5869	223.277	1105.73	1029.6	1199.94	374.682		893.289	1051.19	1376.92	1362.28	935.673	968.656	1526.87	891.159
YJR060W	CBF1 SGDID:S000003821, Chr X from 548759-549814, Genome Release 64-1-1, Verified ORF, "Dual function helix-loop-helix protein; binds the motif CACRTG present at several sites including MET gene promoters and centromere DNA element I (CDEI); affects nucleosome positioning at this motif; associates with other transcription factors such as Met4p and Isw1p to mediate transcriptional activation or rep…	4	73.2153	123.39	10.5736	72.6749	1654.91	1967.87	2470.32	220.06		1577.75	2342.62	993.894	1580.52	1493.16	1750.72	1663.09	1073.54
YJR077C	MIR1 SGDID:S000003838, Chr X from 578190-577255, Genome Release 64-1-1, reverse complement, Verified ORF, "Mitochondrial phosphate carrier, imports inorganic phosphate into mitochondria; functionally redundant with Pic2p but more abundant than Pic2p under normal conditions; phosphorylated"	4	686.882	1015.83	63.0953	451.575	1551.1	1917.18	3498	247.456		18.8705	35.2083	0	60.2085	277.898	216.682	126.438	57.9369
YJR121W	ATP2 SGDID:S000003882, Chr X from 647607-649142, Genome Release 64-1-1, Verified ORF, "Beta subunit of the F1 sector of mitochondrial F1F0 ATP synthase, which is a large, evolutionarily conserved enzyme complex required for ATP synthesis; phosphorylated"	4	172.433	295.24	41.3776	164.158	457.927	673.384	1211.49	122.428		82.1469	62.6584	0	24.5702	529.31	634.441	550.013	371.406
YKL010C	UFD4 SGDID:S000001493, Chr XI from 425875-421424, Genome Release 64-1-1, reverse complement, Verified ORF, "Ubiquitin-protein ligase (E3) that interacts with Rpt4p and Rpt6p, two subunits of the 19S particle of the 26S proteasome; cytoplasmic E3 involved in the degradation of ubiquitin fusion proteins"	4	101.234	212.768	27.3461	124.202	454.787	675.8	1221.87	128.098		1237.5	1642.3	769.55	819.485	1919.32	2068.91	1143.56	1248.51
YKL112W	ABF1 SGDID:S000001595, Chr XI from 226570-228765, Genome Release 64-1-1, Verified ORF, "DNA binding protein with possible chromatin-reorganizing activity involved in transcriptional activation, gene silencing, and DNA replication and repair"	4	63.5684	79.6995	3.49841	25.7037	676.266	762.35	1090.72	80.2494		232.264	226.204	93.9054	149.3	162.731	147.958	123.073	132.577
YKL190W	CNB1 SGDID:S000001673, Chr XI from 82947-82998,83075-83550, Genome Release 64-1-1, Verified ORF, "Calcineurin B; the regulatory subunit of calcineurin, a Ca++/calmodulin-regulated type 2B protein phosphatase which regulates Crz1p (a stress-response transcription factor), the other calcineurin subunit is encoded by CNA1 and/or CMP1"	4	205.663	424.398	19.7311	227.233	593.945	693.538	1223.2	105.243		211.204	215.545	362.787	362.787	245.723	378.085	456.307	1228.22
YKL215C	OXP1 SGDID:S000001698, Chr XI from 30687-26827, Genome Release 64-1-1, reverse complement, Verified ORF, "5-oxoprolinase; enzyme is ATP-dependent and functions as a dimer; similar to mouse Oplah gene; green fluorescent protein (GFP)-fusion protein localizes to the cytoplasm"	4	200.172	343.627	38.5169	120.016	540.869	748.802	893.296	90.8676		1710.6	1627.51	874.76	1624.74	3406.86	3579.37	3856.43	3196.56
YKR018C	YKR018C SGDID:S000001726, Chr XI from 475900-473723, Genome Release 64-1-1, reverse complement, Uncharacterized ORF, "Putative protein of unknown function; green fluorescent protein (GFP)-fusion protein localizes to the cytoplasm and nucleus"	4	136.442	565.457	17.5078	168.41	704.737	1010.74	1369.82	111.199		375.192	492.537	166.902	299.479	357.791	355.465	381.712	281.491
YKR048C	NAP1 SGDID:S000001756, Chr XI from 526640-525387, Genome Release 64-1-1, reverse complement, Verified ORF, "Protein that interacts with mitotic cyclin Clb2p; required for the regulation of microtubule dynamics during mitosis; controls bud morphogenesis; involved in the transport of H2A and H2B histones to the nucleus; phosphorylated by CK2"	4	246.699	503.155	27.2609	229.051	945.02	977.626	1931.8	201.345		2082.32	2630.57	2224.73	2185.82	2282.65	2111.92	1800.95	1781.16
YKR092C	SRP40 SGDID:S000001800, Chr XI from 613885-612665, Genome Release 64-1-1, reverse complement, Verified ORF, "Nucleolar, serine-rich protein with a role in preribosome assembly or transport; may function as a chaperone of small nucleolar ribonucleoprotein particles (snoRNPs); immunologically and structurally to rat Nopp140"	4	183.219	482.888	15.8677	84.7437	1931.65	1835.52	2870.31	179.293		370.818	504.782	973.01	648.704	457.3	410.631	511.917	565.203
YLL034C	RIX7 SGDID:S000003957, Chr XII from 73146-70633, Genome Release 64-1-1, reverse complement, Verified ORF, "Putative ATPase of the AAA family, required for export of pre-ribosomal large subunits from the nucleus; distributed between the nucleolus, nucleoplasm, and nuclear periphery depending on growth conditions"	4	94.6882	185.084	7.31788	106.736	619.142	821.923	1624.71	182.556		8717.98	10615.9	8760.92	9207.54	6519.23	6274.7	6062.67	5468.45
YLR017W	MEU1 SGDID:S000004007, Chr XII from 177608-178621, Genome Release 64-1-1, Verified ORF, "Methylthioadenosine phosphorylase (MTAP), catalyzes the initial step in the methionine salvage pathway; affects polyamine biosynthesis through regulation of ornithine decarboxylase (Spe1p) activity; regulates ADH2 gene expression"	4	209.284	498.523	34.6014	143.69	957.631	1428.39	1888.23	130.99		194.975	143.075	72.986	44.4691	3430.55	3347.11	3075.8	2168.81
YLR027C	AAT2 SGDID:S000004017, Chr XII from 198085-196829, Genome Release 64-1-1, reverse complement, Verified ORF, "Cytosolic aspartate aminotransferase, involved in nitrogen metabolism; localizes to peroxisomes in oleate-grown cells"	4	148.988	290.007	9.32088	108.663	558.494	536.754	742.786	51.7265		312.307	324.628	370.812	262.252	404.449	354.348	287.563	317.896
YLR033W	RSC58 SGDID:S000004023, Chr XII from 208761-210269, Genome Release 64-1-1, Verified ORF, "Component of the RSC chromatin remodeling complex; RSC functions in transcriptional regulation and elongation, chromosome stability, and establishing sister chromatid cohesion; involved in telomere maintenance"	4	53.9737	187.676	2.40171	56.896	465.229	667.845	1255.36	119.874		496.179	841.518	461.124	593.632	464.367	524.778	557.02	364.585
YLR095C	IOC2 SGDID:S000004085, Chr XII from 332115-329677, Genome Release 64-1-1, reverse complement, Verified ORF, "Member of a complex (Isw1b) with Isw1p and Ioc4p that exhibits nucleosome-stimulated ATPase activity and acts within coding regions to coordinate transcription elongation with termination and processing, contains a PHD finger motif"	4	32.6319	55.9001	0	16.3733	933.46	1219.66	2043.59	182.255		174.913	577.206	218.809	432.383	308.87	321.889	385.163	264.359
YLR206W	ENT2 SGDID:S000004196, Chr XII from 554578-556419, Genome Release 64-1-1, Verified ORF, "Epsin-like protein required for endocytosis and actin patch assembly and functionally redundant with Ent1p; contains clathrin-binding motif at C-terminus"	4	58.6643	137.038	8.42265	61.7615	255.449	341.632	487.457	68.7327		1734.82	2217.55	956.791	1677.21	1819.48	1992.11	1777.41	1553.27
YLR243W	YLR243W SGDID:S000004233, Chr XII from 624203-625021, Genome Release 64-1-1, Uncharacterized ORF, "Putative protein of unknown function; YLR243W is an essential gene"	4	25.97	35.0345	0	1.82327	913.367	1438.8	3225.41	208.515		219.08	403.083	142.083	412.91	297.475	327.629	475.366	272.721
YLR274W	MCM5 SGDID:S000004264, Chr XII from 691555-693882, Genome Release 64-1-1, Verified ORF, "Component of the hexameric MCM complex, which is important for priming origins of DNA replication in G1 and becomes an active ATP-dependent helicase that promotes DNA melting and elongation when activated by Cdc7p-Dbf4p in S-phase"	4	181.03	361.689	23.1211	157.359	1227.08	1362.15	2381.38	239.319		535.723	297.069	1087.84	943.956	363.06	286.459	656.786	484.094
YLR380W	CSR1 SGDID:S000004372, Chr XII from 878282-879508, Genome Release 64-1-1, Verified ORF, "Phosphatidylinositol transfer protein with a potential role in regulating lipid and fatty acid metabolism under heme-depleted conditions; interacts specifically with thioredoxin peroxidase; may have a role in oxidative stress resistance"	4	184.334	434.42	21.2486	154.138	630.751	888.091	1057.93	129.181		142.292	123.914	0	95.9017	100.952	98.2333	72.7872	46.6248
YLR452C	SST2 SGDID:S000004444, Chr XII from 1041366-1039270, Genome Release 64-1-1, reverse complement, Verified ORF, "GTPase-activating protein for Gpa1p, regulates desensitization to alpha factor pheromone; also required to prevent receptor-independent signaling of the mating pathway; member of the RGS (regulator of G-protein signaling) family"	4	210.429	364.926	14.2783	189.769	594.714	815.944	1442.4	165.121		1249.84	1758.29	1041.22	1350.28	1293.74	1410.34	1504.25	1033.44
YML127W	RSC9 SGDID:S000004596, Chr XIII from 17064-18809, Genome Release 64-1-1, Verified ORF, "Component of the RSC chromatin remodeling complex; DNA-binding protein involved in the synthesis of rRNA and in transcriptional repression and activation of genes regulated by the Target of Rapamycin (TOR) pathway"	4	60.4874	135.469	1.97011	58.7008	852.79	1177.96	1837.95	155.334		2066.28	1898.93	639.332	1228.28	1710.9	1765.65	1486.11	1607.96
YMR083W	ADH3 SGDID:S000004688, Chr XIII from 434788-435915, Genome Release 64-1-1, Verified ORF, "Mitochondrial alcohol dehydrogenase isozyme III; involved in the shuttling of mitochondrial NADH to the cytosol under anaerobic conditions and ethanol production"	4	1293.35	1616.49	91.1312	782.201	2670.15	2910.54	3923.43	411.094		61.4953	50.6034	0	40.72	676.578	576.013	831.679	1315.77
YMR099C	YMR099C SGDID:S000004705, Chr XIII from 464827-463934, Genome Release 64-1-1, reverse complement, Verified ORF, "Glucose-6-phosphate 1-epimerase (hexose-6-phosphate mutarotase), likely involved in carbohydrate metabolism; GFP-fusion protein localizes to both the nucleus and cytoplasm and is induced in response to the DNA-damaging agent MMS"	4	214.723	413.798	30.9343	217.915	818.798	851.971	1301.25	119.623		6673.74	7926.89	5619.8	7906.71	6072.93	5761.26	7171.79	5557.01
YMR112C	MED11 SGDID:S000004718, Chr XIII from 494495-494100, Genome Release 64-1-1, reverse complement, Verified ORF, "Subunit of the RNA polymerase II mediator complex; associates with core polymerase subunits to form the RNA polymerase II holoenzyme; essential protein"	4	49.4857	102.96	12.9484	51.6203	959.971	985.486	1100.63	93.9423		1261.37	1492.75	403.412	785.046	3380.76	3701.04	4988.14	4324.75
YMR131C	RRB1 SGDID:S000004738, Chr XIII from 534698-533163, Genome Release 64-1-1, reverse complement, Verified ORF, "Essential nuclear protein involved in early steps of ribosome biogenesis; physically interacts with the ribosomal protein Rpl3p"	4	132.018	306.829	8.60424	79.2281	1459.09	1644.78	3811.42	431.447		4263.32	6774.95	3590.42	5222.42	3605.57	3966.55	3667.86	3241.29
YMR146C	TIF34 SGDID:S000004754, Chr XIII from 558524-557481, Genome Release 64-1-1, reverse complement, Verified ORF, "eIF3i subunit of the core complex of translation initiation factor 3 (eIF3), which is essential for translation; stimulates rate of ribosomal scanning during translation reinitiation"	4	527.785	912.612	62.9342	479.194	1432.62	1853.11	2218.93	395.018		7706.45	8164.1	5392.53	6966.75	4888.62	4866.72	4833.06	4966.5
YMR260C	TIF11 SGDID:S000004873, Chr XIII from 789839-789378, Genome Release 64-1-1, reverse complement, Verified ORF, "Translation initiation factor eIF1A, essential protein that forms a complex with Sui1p (eIF1) and the 40S ribosomal subunit and scans for the start codon; C-terminus associates with Fun12p (eIF5B); N terminus interacts with eIF2 and eIF3"	4	318.391	780.094	61.3325	325.53	1122.33	1490.8	2164.88	292.2		1289.97	1412.14	1097.37	1231.39	734.488	664.989	773.762	427.768
YMR278W	PGM3 SGDID:S000004891, Chr XIII from 822763-824631, Genome Release 64-1-1, Verified ORF, "Phosphoglucomutase, catalyzes interconversion of glucose-1-phosphate and glucose-6-phospate; transcription induced in response to stress; green fluorescent protein (GFP)-fusion protein localizes to the cytoplasm and nucleus; non-essential"	4	182.969	367.649	24.8146	228.599	651.639	807.39	1501	149.422		467.972	466.575	394.739	238.111	441.411	424.716	368.468	260.344
YMR308C	PSE1 SGDID:S000004925, Chr XIII from 892221-888952, Genome Release 64-1-1, reverse complement, Verified ORF, "Karyopherin/importin that interacts with the nuclear pore complex; acts as the nuclear import receptor for specific proteins, including Pdr1p, Yap1p, Ste12p, and Aft1p"	4	163.997	312.825	8.49129	138.999	616.457	802.026	1166.79	102.396		3595.09	4080.06	9910.34	4786.94	5660.19	5425.27	7252.59	7420.99
YMR315W	YMR315W SGDID:S000004932, Chr XIII from 902800-903849, Genome Release 64-1-1, Verified ORF, "Protein with NADP(H) oxidoreductase activity; transcription is regulated by Stb5p in response to NADPH depletion induced by diamide; promoter contains a putative Stb5p binding site"	4	403.822	654.097	57.9622	359.318	1138.77	1194.63	1968.43	221.625		5343.86	5975.88	7983.31	6115.9	5390.01	4541.34	4969.03	3951.01
YMR318C	ADH6 SGDID:S000004937, Chr XIII from 912143-911061, Genome Release 64-1-1, reverse complement, Verified ORF, "NADPH-dependent medium chain alcohol dehydrogenase with broad substrate specificity; member of the cinnamyl family of alcohol dehydrogenases; may be involved in fusel alcohol synthesis or in aldehyde tolerance"	4	195.401	291.186	48.0143	258.007	994.699	833.804	1746.41	328.955		5422.5	6516.06	5322.89	8004.53	3235.47	3025.27	4398.62	3307.99
YNL010W	YNL010W SGDID:S000004955, Chr XIV from 613635-614360, Genome Release 64-1-1, Uncharacterized ORF, "Putative protein of unknown function with similarity to phosphoserine phosphatases; green fluorescent protein (GFP)-fusion protein localizes to the cytoplasm and nucleus; homozygous diploid mutant shows an increase in glycogen accumulation"	4	492.583	918.033	59.6716	381.25	1424.79	1733.34	3009.38	326.48		1429.93	1603.03	1491.02	1179.74	11135.5	11247	13238.3	11260.8
YNL045W	LAP2 SGDID:S000004990, Chr XIV from 542963-544978, Genome Release 64-1-1, Verified ORF, "Leucyl aminopeptidase yscIV (leukotriene A4 hydrolase) with epoxide hydrolase activity, metalloenzyme containing one zinc atom; green fluorescent protein (GFP)-fusion protein localizes to the cytoplasm and nucleus"	4	620.387	371.112	31.2678	281.234	676.029	622.482	1331.99	100.159		4596.49	5666.24	14683.1	11050.1	2323.57	2473.72	5433.01	5919.3
YNL104C	LEU4 SGDID:S000005048, Chr XIV from 426754-424895, Genome Release 64-1-1, reverse complement, Verified ORF, "Alpha-isopropylmalate synthase (2-isopropylmalate synthase); the main isozyme responsible for the first step in the leucine biosynthesis pathway"	4	220.179	402.889	12.1227	102.765	605.687	740.326	551.234	54.0626		1051.79	952.137	695.981	640.888	1133.64	1065.18	581.764	745.334
YNL216W	RAP1 SGDID:S000005160, Chr XIV from 241689-244172, Genome Release 64-1-1, Verified ORF, "DNA-binding protein involved in either activation or repression of transcription, depending on binding site context; also binds telomere sequences and plays a role in telomeric position effect (silencing) and telomere structure"	4	73.9815	120.663	37.2225	40.8019	1059.37	1199.25	1405.79	525.563		1107.87	822.697	2171.94	1392.71	769.152	787.32	600.263	939.132
YNL274C	GOR1 SGDID:S000005218, Chr XIV from 122170-121118, Genome Release 64-1-1, reverse complement, Verified ORF, "Glyoxylate reductase; null mutation results in increased biomass after diauxic shift; the authentic, non-tagged protein is detected in highly purified mitochondria in high-throughput studies"	4	221.469	461.332	47.4239	273.198	737.899	984.893	2076.25	167.438		350.765	392.399	1126.32	600.43	1271.56	1323.6	1573.41	1626.28
YNL281W	HCH1 SGDID:S000005225, Chr XIV from 108467-108928, Genome Release 64-1-1, Verified ORF, "Heat shock protein regulator that binds to Hsp90p and may stimulate ATPase activity; originally identified as a high-copy number suppressor of a HSP90 loss-of-function mutation; GFP-fusion protein localizes to the cytoplasm and nucleus"	4	318.196	619.121	34.0588	166.028	1397.83	1563.61	1504.11	175.082		12208.9	19029.7	13062.4	16468.6	10068.1	11338.3	11283.3	9995.67
YNR043W	MVD1 SGDID:S000005326, Chr XIV from 701895-703085, Genome Release 64-1-1, Verified ORF, "Mevalonate pyrophosphate decarboxylase, essential enzyme involved in the biosynthesis of isoprenoids and sterols, including ergosterol; acts as a homodimer"	4	94.3993	306.882	42.9668	255.947	468.923	567.977	1600.6	121.084		646.198	971.104	569.304	653.419	1333.37	1357.36	1087.06	920.522
YOL022C	TSR4 SGDID:S000005382, Chr XV from 281498-280272, Genome Release 64-1-1, reverse complement, Verified ORF, "Cytoplasmic protein required for correct processing of the 20S pre-rRNA at site D to generate mature 18S rRNA; essential gene in S288C background but not in CEN.PK2"	4	218.901	567.642	52.7624	179.281	693.944	979.87	1353.91	165.849		1952.27	2342.64	2069.24	2430.4	1679.97	1890.91	2686.51	2152.32
YOL061W	PRS5 SGDID:S000005422, Chr XV from 212244-213734, Genome Release 64-1-1, Verified ORF, "5-phospho-ribosyl-1(alpha)-pyrophosphate synthetase, synthesizes PRPP, which is required for nucleotide, histidine, and tryptophan biosynthesis; one of five related enzymes, which are active as heteromultimeric complexes"	4	346.674	742.78	45.7184	262.416	963.171	1108.91	1458.5	130.997		2135.84	2509.46	1322.46	2064.9	1818.08	1866	2153.09	1740.15
YOL094C	RFC4 SGDID:S000005454, Chr XV from 142555-141584, Genome Release 64-1-1, reverse complement, Verified ORF, "Subunit of heteropentameric Replication factor C (RF-C), which is a DNA binding protein and ATPase that acts as a clamp loader of the proliferating cell nuclear antigen (PCNA) processivity factor for DNA polymerases delta and epsilon"	4	71.5694	187.551	2.22564	85.7928	1033.78	1347.99	2190.65	249.403		1271.12	1207.38	950.206	1072.3	823.274	1004.56	967.119	1448.17
YOL097C	WRS1 SGDID:S000005457, Chr XV from 137825-136527, Genome Release 64-1-1, reverse complement, Verified ORF, "Cytoplasmic tryptophanyl-tRNA synthetase, aminoacylates tryptophanyl-tRNA"	4	540.181	838.228	42.622	343.941	1075.32	1079.84	1345.61	146.68		276.307	351.48	86.0014	253.13	379.277	405.581	357.276	386.641
YOR136W	IDH2 SGDID:S000005662, Chr XV from 580250-581359, Genome Release 64-1-1, Verified ORF, "Subunit of mitochondrial NAD(+)-dependent isocitrate dehydrogenase, which catalyzes the oxidation of isocitrate to alpha-ketoglutarate in the TCA cycle; phosphorylated"	4	356.278	515.551	96.1769	284.508	741.792	1026.68	1736.25	184.98		3453.44	3790.63	2279.51	3260.72	2407.93	2603.4	2410.95	1955.06
YOR145C	PNO1 SGDID:S000005671, Chr XV from 606171-605347, Genome Release 64-1-1, reverse complement, Verified ORF, "Essential nucleolar protein required for pre-18S rRNA processing, interacts with Dim1p, an 18S rRNA dimethyltransferase, and also with Nob1p, which is involved in proteasome biogenesis; contains a KH domain"	4	158.854	277.227	2.34478	40.4758	1492.13	1799.14	2780.39	260.178		152.377	119.835	119.158	115.672	874.126	861.518	544.093	1093.35
YOR153W	PDR5 SGDID:S000005679, Chr XV from 619840-624375, Genome Release 64-1-1, Verified ORF, "Plasma membrane ATP-binding cassette (ABC) transporter, multidrug transporter actively regulated by Pdr1p; also involved in steroid transport, cation resistance, and cellular detoxification during exponential growth"	4	349.556	733.2	31.0319	173.446	1085.76	1301.81	1796.18	197.971		640.476	707.129	139.922	577.928	541.378	499.203	368.693	371.958
YOR210W	RPB10 SGDID:S000005736, Chr XV from 738320-738532, Genome Release 64-1-1, Verified ORF, "RNA polymerase subunit ABC10-beta, common to RNA polymerases I, II, and III"	4	45.7473	87.6565	3.44183	17.2611	2390.14	4009.26	3495.11	509.867		410.615	465.464	182.954	397.168	1082.52	1107.5	1514.28	1655.78
YOR239W	ABP140 SGDID:S000005765, Chr XV from 784857-785687,785689-786744, Genome Release 64-1-1, Verified ORF, "AdoMet-dependent tRNA methyltransferase and actin binding protein; C-terminal domain is responsible for 3-methylcytidine modification of residue 32 of the tRNA anticodon loop of tRNA-Thr and tRNA-Ser and contains an S-adenosylmethionine (AdoMet) binding motif; N-terminal actin binding sequence …	4	101.258	251.967	5.8385	74.543	587.416	640.828	667.849	70.012		129.965	133.874	367.313	144.87	113.674	100.571	86.8852	60.3467
YOR280C	FSH3 SGDID:S000005806, Chr XV from 845792-844992, Genome Release 64-1-1, reverse complement, Verified ORF, "Putative serine hydrolase; likely target of Cyc8p-Tup1p-Rfx1p transcriptional regulation; sequence is similar to S. cerevisiae Fsh1p and Fsh2p and the human candidate tumor suppressor OVCA2"	4	196.957	483.941	13.0822	146.155	596.177	740.062	973.617	93.9958		119.083	222.99	0	215.346	543.844	517.799	549.524	495.442
YOR326W	MYO2 SGDID:S000005853, Chr XV from 925721-930445, Genome Release 64-1-1, Verified ORF, "One of two type V myosin motors (along with MYO4) involved in actin-based transport of cargos; required for the polarized delivery of secretory vesicles, the vacuole, late Golgi elements, peroxisomes, and the mitotic spindle"	4	183.669	331.21	32.8963	181.362	519.134	570.661	1124.27	83.3946		33547	34420.3	41623.5	36178	25155	27123.2	26870.3	29704.7
YOR369C	RPS12 SGDID:S000005896, Chr XV from 1028625-1028194, Genome Release 64-1-1, reverse complement, Verified ORF, "Protein component of the small (40S) ribosomal subunit; has similarity to rat ribosomal protein S12"	4	655.965	1116.11	131.061	670.186	1537.61	1580.46	2771.13	672.991		975.139	881.531	362.509	603.124	806.531	686.043	731.485	325.216
YOR375C	GDH1 SGDID:S000005902, Chr XV from 1043042-1041678, Genome Release 64-1-1, reverse complement, Verified ORF, "NADP(+)-dependent glutamate dehydrogenase, synthesizes glutamate from ammonia and alpha-ketoglutarate; rate of alpha-ketoglutarate utilization differs from Gdh3p; expression regulated by nitrogen and carbon sources"	4	190.178	386.06	52.5987	259.595	699.35	896.767	1746.73	221.493		15477.3	15861.9	14899.9	15671.1	14817.5	14684.8	13001.1	14245.7
YPL122C	TFB2 SGDID:S000006043, Chr XVI from 320767-319226, Genome Release 64-1-1, reverse complement, Verified ORF, "Subunit of TFIIH and nucleotide excision repair factor 3 complexes, involved in transcription initiation, required for nucleotide excision repair, similar to 52 kDa subunit of human TFIIH"	4	37.6352	70.5016	0	3.33653	2270.32	2528.56	2872.19	215.095		434.649	310.462	177.975	21.3006	16598.3	16787.6	11151.5	14844.9
YPL127C	HHO1 SGDID:S000006048, Chr XVI from 309604-308828, Genome Release 64-1-1, reverse complement, Verified ORF, "Histone H1, a linker histone required for nucleosome packaging at restricted sites; suppresses DNA repair involving homologous recombination; not required for telomeric silencing, basal transcriptional repression, or efficient sporulation"	4	15.0525	65.6581	0	38.5744	584.118	856.514	999.776	123.677		162.499	219.373	102.329	160.5	136.624	159.83	186.76	157.242
YPL203W	TPK2 SGDID:S000006124, Chr XVI from 166256-167398, Genome Release 64-1-1, Verified ORF, "cAMP-dependent protein kinase catalytic subunit; promotes vegetative growth in response to nutrients via the Ras-cAMP signaling pathway; partially redundant with Tpk1p and Tpk3p; localizes to P-bodies during stationary phase"	4	227.901	235.921	10.4466	106.719	1869.86	1698.06	2323.2	225.221		2327.6	2671.93	3298.43	3931.7	1967.88	1958.61	3319.69	2409.69
YPR093C	ASR1 SGDID:S000006297, Chr XVI from 720424-719558, Genome Release 64-1-1, reverse complement, Verified ORF, "Ubiquitin ligase that modifies and regulates RNA Pol II; involved in a putative alcohol-responsive signaling pathway; accumulates in the nucleus under alcohol stress; contains a Ring/PHD finger domain similar to the mammalian rA9 protein"	4	72.0935	95.509	3.21174	53.9154	544.611	739.144	942.129	58.6963		1505.72	1651.66	1080.29	1348.58	4353.76	4211.78	3599.71	1961.46
YPR118W	MRI1 SGDID:S000006322, Chr XVI from 767752-768987, Genome Release 64-1-1, Verified ORF, "5'-methylthioribose-1-phosphate isomerase; catalyzes the isomerization of 5-methylthioribose-1-phosphate to 5-methylthioribulose-1-phosphate in the methionine salvage pathway"	4	253.269	500.607	22.9141	191.527	899.596	1012.1	1164.49	125.302		7727.42	9954.6	6828.06	8911.02	8634	8690.94	8992.99	10007.6
YPR135W	CTF4 SGDID:S000006339, Chr XVI from 799234-802017, Genome Release 64-1-1, Verified ORF, "Chromatin-associated protein, required for sister chromatid cohesion; interacts with DNA polymerase alpha (Pol1p) and may link DNA synthesis to sister chromatid cohesion"	4	50.8723	59.1515	3.50983	17.4343	1904.37	1818.03	3085.99	234.551		1601.59	1653.46	689.625	1162.87	3148.89	3601.71	1983.63	1682.38
R0040C	REP2 SGDID:S000029676, 2-micron plasmid from 6198-5308, Genome Release 64-1-1, reverse complement, Verified ORF, "Master regulator that acts in concert with Rep1p to regulate transcript levels of the FLP1 gene that promotes plasmid copy amplification; also autoregulates levels of its own transcript"	3	25.6785	30.0862	3.14573	19.0485	253.311	286.95	1513.52	127.721		68.0861	98.1133	0	61.7496	680.561	766.577	799.044	487.139
YAL029C	MYO4 SGDID:S000000027, Chr I from 92270-87855, Genome Release 64-1-1, reverse complement, Verified ORF, "One of two type V myosin motors (along with MYO2) involved in actin-based transport of cargos; required for mRNA transport, including ASH1 mRNA, and facilitating the growth and movement of ER tubules into the growing bud along with She3p"	3	169.705	301.447	19.4031	147.657	336.638	418.911	679.153	91.0435		256.102	518.917	115.906	360.58	259.99	275.329	219.952	249.302
YAL036C	RBG1 SGDID:S000000034, Chr I from 76152-75043, Genome Release 64-1-1, reverse complement, Verified ORF, "Member of the DRG family of GTP-binding proteins; associates with translating ribosomes; interacts with Tma46p, Ygr250cp, Gir2p and Yap1p via two-hybrid"	3	186.804	472.338	42.0298	186.525	962.029	1136.14	1483.47	225.822		3137.36	4215.15	3555.66	1997.28	3317.8	5215.69	4418.11	7459.34
YAL060W	BDH1 SGDID:S000000056, Chr I from 35155-36303, Genome Release 64-1-1, Verified ORF, "NAD-dependent (R,R)-butanediol dehydrogenase, catalyzes oxidation of (R,R)-2,3-butanediol to (3R)-acetoin, oxidation of meso-butanediol to (3S)-acetoin, and reduction of acetoin; enhances use of 2,3-butanediol as an aerobic carbon source"	3	319.831	728.84	34.958	457.068	1107.96	1061.86	2290.25	304.507		84.7689	160.299	460.228	144.351	211.942	340.046	330.775	333.796
YBL027W	RPL19B SGDID:S000000123, Chr II from 168423-168424,168809-169376, Genome Release 64-1-1, Verified ORF, "Protein component of the large (60S) ribosomal subunit, nearly identical to Rpl19Ap and has similarity to rat L19 ribosomal protein; rpl19a and rpl19b single null mutations result in slow growth, while the double null mutation is lethal"	3	658.659	1002.71	58.7134	437.669	1406.05	1484.07	2020.24	223.26		836.149	330.081	236.089	332.701	1073.43	994.64	1003.19	944.518
YBL072C	RPS8A SGDID:S000000168, Chr II from 89125-88523, Genome Release 64-1-1, reverse complement, Verified ORF, "Protein component of the small (40S) ribosomal subunit; identical to Rps8Bp and has similarity to rat S8 ribosomal protein"	3	176.992	315.077	17.8211	143.937	654.397	920.037	1085.92	100.14		3325.37	4359.77	4930.07	4072.17	2776.29	3145.33	3294.12	3395.11
YBR046C	ZTA1 SGDID:S000000250, Chr II from 331511-330507, Genome Release 64-1-1, reverse complement, Verified ORF, "NADPH-dependent quinone reductase, GFP-tagged protein localizes to the cytoplasm and nucleus; has similarity to E. coli quinone oxidoreductase and to human zeta-crystallin"	3	23.9597	150.014	22.5461	45.1312	271.899	533.13	965.168	134.538		2341.67	1684.81	1390.29	1773.55	2136.99	1647.39	1199.94	3449.16
YBR073W	RDH54 SGDID:S000000277, Chr II from 383112-385988, Genome Release 64-1-1, Verified ORF, "DNA-dependent ATPase, stimulates strand exchange by modifying the topology of double-stranded DNA; involved in recombinational repair of DNA double-strand breaks during mitosis and meiosis; proposed to be involved in crossover interference"	3	30.9497	37.1587	4.54752	12.1796	339.802	508.159	877.825	205.155		709.997	860.774	336.889	429.818	500.618	482.939	387.977	232.494
YBR109C	CMD1 SGDID:S000000313, Chr II from 458362-457919, Genome Release 64-1-1, reverse complement, Verified ORF, "Calmodulin; Ca++ binding protein that regulates Ca++ independent processes (mitosis, bud growth, actin organization, endocytosis, etc.) and Ca++ dependent processes (stress-activated pathways), targets include Nuf1p, Myo2p and calcineurin"	3	322.164	927.536	48.2079	384.412	1232.76	1435.4	2303.62	189.828		3336.06	2498.14	3554.91	2806.55	2221.54	2252.58	3294.17	2584.26
YBR111C	YSA1 SGDID:S000000315, Chr II from 461873-461178, Genome Release 64-1-1, reverse complement, Verified ORF, "Nudix hydrolase family member with ADP-ribose pyrophosphatase activity; shown to metabolize O-acetyl-ADP-ribose to AMP and acetylated ribose 5'-phosphate"	3	227.831	308.938	36.0136	185.835	842.317	1046.31	1466.77	235.546		1443.93	1657.71	837.458	1409.69	3481.46	3165.94	3365.11	3184.74
YBR145W	ADH5 SGDID:S000000349, Chr II from 533762-534817, Genome Release 64-1-1, Verified ORF, "Alcohol dehydrogenase isoenzyme V; involved in ethanol production"	3	736.275	819.887	32.7526	372.507	1602.73	1679.82	2382.46	184.675		446.154	425.969	104.357	181.87	249.418	251.822	97.1134	153.938
YBR149W	ARA1 SGDID:S000000353, Chr II from 539987-541021, Genome Release 64-1-1, Verified ORF, "NADP+ dependent arabinose dehydrogenase, involved in carbohydrate metabolism; purified as homodimer; naturally occurs with a N-terminus degradation product"	3	241.335	458.773	16.4422	186.957	726.274	839.992	1093.34	90.5697		360.277	493.582	0	340.969	364.884	412.615	298.429	376.335
YBR221C	PDB1 SGDID:S000000425, Chr II from 666253-665153, Genome Release 64-1-1, reverse complement, Verified ORF, "E1 beta subunit of the pyruvate dehydrogenase (PDH) complex, which is an evolutionarily-conserved multi-protein complex found in mitochondria"	3	172.31	218.92	36.061	100.5	475.398	606.169	934.205	76.0997		0	15.1063	0	0	139.779	177.848	115.226	187.717
YBR234C	ARC40 SGDID:S000000438, Chr II from 686592-685438, Genome Release 64-1-1, reverse complement, Verified ORF, "Subunit of the ARP2/3 complex, which is required for the motility and integrity of cortical actin patches"	3	316.697	579.129	44.1248	222.419	779.413	863.347	1493.29	141.901		68.2848	63.9971	0	11.0845	102.128	93.7179	86.7869	66.0836
YCL043C	PDI1 SGDID:S000000548, Chr III from 50221-48653, Genome Release 64-1-1, reverse complement, Verified ORF, "Protein disulfide isomerase; multifunctional protein resident in the endoplasmic reticulum lumen, essential for the formation of disulfide bonds in secretory and cell-surface proteins, unscrambles non-native disulfide bonds; forms a complex with Mnl1p that has exomannosidase activity, proces…	3	106.135	242.615	29.4868	122.264	406.788	416.909	620.617	81.5992		18985.7	13813.6	18400.2	17463.5	11137.2	10646.4	11836.2	12679.3
YCR002C	CDC10 SGDID:S000000595, Chr III from 118348-117380, Genome Release 64-1-1, reverse complement, Verified ORF, "Component of the septin ring that is required for cytokinesis; septins recruit proteins to the mother-bud neck and can act as a barrier to diffusion at the membrane, and they comprise the 10 nm filaments seen with EM; required for the transition from a single to double septin ring"	3	112.129	223.164	66.2839	110.316	365.614	524.343	886.27	109.508		57.5254	81.6467	0	56.0047	83.1343	70.0682	78.1835	69.0002
YCR016W	YCR016W SGDID:S000000609, Chr III from 143634-144506, Genome Release 64-1-1, Uncharacterized ORF, "Putative protein of unknown function; green fluorescent protein (GFP)-fusion protein localizes to the nucleolus and nucleus; predicted to be involved in ribosome biogenesis"	3	54.4787	102.722	7.17036	46.1889	563.145	815.086	1160.01	245.405		1307.8	1254.07	1363.34	1111.16	855.839	877.109	818.375	594.901
YCR042C	TAF2 SGDID:S000000638, Chr III from 205397-201174, Genome Release 64-1-1, reverse complement, Verified ORF, "TFIID subunit (150 kDa), involved in RNA polymerase II transcription initiation"	3	146.75	175.501	6.01666	115.69	759.116	879.241	1416.84	100.658		339.771	451.402	183.124	376.189	360.058	505.218	534.081	323.807
YCR072C	RSA4 SGDID:S000000668, Chr III from 242352-240805, Genome Release 64-1-1, reverse complement, Verified ORF, "WD-repeat protein involved in ribosome biogenesis; may interact with ribosomes; required for maturation and efficient intra-nuclear transport or pre-60S ribosomal subunits, localizes to the nucleolus"	3	70.3551	110.512	0	40.2007	692.136	923.751	1640.41	149.936		516.742	501.792	514.236	577.277	3198.36	3148.64	2470.32	2025.77
YCR087C-A	YCR087C-A SGDID:S000007223, Chr III from 264467-264006, Genome Release 64-1-1, reverse complement, Uncharacterized ORF, "Putative protein of unknown function; green fluorescent protein (GFP)-fusion protein localizes to the nucleolus; YCR087C-A is not an essential gene"	3	48.4757	60.307	15.1735	31.9302	553.247	681.546	1010.5	137.037		936.258	977.204	1230.67	1647.21	555.453	539.489	667.358	597.766
YDL078C	MDH3 SGDID:S000002236, Chr IV from 316388-315357, Genome Release 64-1-1, reverse complement, Verified ORF, "Peroxisomal malate dehydrogenase, catalyzes interconversion of malate and oxaloacetate; involved in the glyoxylate cycle"	3	154.877	331.087	7.63849	132.905	392.108	467.766	628.795	74.6164		4961.5	7416.35	5127.24	6331.68	4666.21	5551.28	6156.21	4905.44
YDL102W	POL3 SGDID:S000002260, Chr IV from 276872-280165, Genome Release 64-1-1, Verified ORF, "Catalytic subunit of DNA polymerase delta; required for chromosomal DNA replication during mitosis and meiosis, intragenic recombination, repair of double strand DNA breaks, and DNA replication during nucleotide excision repair (NER)"	3	47.8841	108.919	4.24136	35.9445	555.175	795.271	1214.56	161.991		2108.92	2225.04	2246.15	2122.87	1699.71	1519.67	1881.89	1739.79
YDL108W	KIN28 SGDID:S000002266, Chr IV from 267698-267725,267807-268699, Genome Release 64-1-1, Verified ORF, "Serine/threonine protein kinase, subunit of the transcription factor TFIIH; involved in transcription initiation at RNA polymerase II promoters"	3	13.9371	38.3622	0	6.39832	781.212	930.993	1206.4	133.785		912.458	1030.37	827.881	884.247	3316.7	2905.06	3475.37	2845.99
YDL135C	RDI1 SGDID:S000002294, Chr IV from 219288-218680, Genome Release 64-1-1, reverse complement, Verified ORF, "Rho GDP dissociation inhibitor involved in the localization and regulation of Cdc42p and Rho1p"	3	61.951	123.408	12.5058	66.7138	345.295	517.704	730.88	119.908		552.773	685.787	376.067	404.675	641.11	594.042	550.685	382.579
YDL147W	RPN5 SGDID:S000002306, Chr IV from 190924-192261, Genome Release 64-1-1, Verified ORF, "Subunit of the COP9 signalosome (CSN) and non-ATPase regulatory subunit of the 26S proteasome lid, similar to mammalian p55 subunit and to another S. cerevisiae regulatory subunit, Rpn7p; Rpn5p is an essential protein"	3	126.452	226.64	11.6672	133.011	472.55	525.442	821.982	55.3738		5964.06	8923.68	6481.45	5146.78	7930.18	9076.01	7661.17	6084.15
YDL164C	CDC9 SGDID:S000002323, Chr IV from 167254-164987, Genome Release 64-1-1, reverse complement, Verified ORF, "DNA ligase found in the nucleus and mitochondria, an essential enzyme that joins Okazaki fragments during DNA replication; also acts in nucleotide excision repair, base excision repair, and recombination"	3	66.9068	123.321	4.75468	47.6429	1225	1544.24	2645.98	238.015		1880.43	1283.25	10386.5	1275.1	9859.72	9886.82	10385.5	8966.32
YDL190C	UFD2 SGDID:S000002349, Chr IV from 121592-118707, Genome Release 64-1-1, reverse complement, Verified ORF, "Ubiquitin chain assembly factor (E4) that cooperates with a ubiquitin-activating enzyme (E1), a ubiquitin-conjugating enzyme (E2), and a ubiquitin protein ligase (E3) to conjugate ubiquitin to substrates; also functions as an E3"	3	89.3257	172.825	17.8577	76.0484	317.731	404.499	621.271	64.6195		4847.9	4131.1	3068.57	3586.99	2997.73	3067.54	3498	2277.97
YDL213C	NOP6 SGDID:S000002372, Chr IV from 77966-77289, Genome Release 64-1-1, reverse complement, Verified ORF, "rRNA-binding protein required for 40S ribosomal subunit biogenesis; contains an RNA recognition motif (RRM) and has similarity to hydrophilins; NOP6 may be a fungal-specific gene as no homologs have been yet identified in higher eukaryotes"	3	24.1591	54.101	3.64457	28.6274	749.874	933.7	2177	251.421		32.3012	62.0187	0	30.5112	206.111	234.417	248.89	160.538
YDR083W	RRP8 SGDID:S000002490, Chr IV from 612073-613251, Genome Release 64-1-1, Verified ORF, "Nucleolar protein involved in rRNA processing, pre-rRNA cleavage at site A2; also involved in telomere maintenance; mutation is synthetically lethal with a gar1 mutation"	3	26.2527	123.204	0	13.5774	585.755	955.83	1180	107.474		5072.56	4563.67	4894.62	3203.61	3456.83	3910.14	2717.43	5065.51
YDR101C	ARX1 SGDID:S000002508, Chr IV from 657467-655686, Genome Release 64-1-1, reverse complement, Verified ORF, "Shuttling pre-60S factor; involved in the biogenesis of ribosomal large subunit biogenesis; interacts directly with Alb1; responsible for Tif6 recycling defects in absence of Rei1; associated with the ribosomal export complex"	3	61.2594	110.234	5.77091	53.8364	363.276	439.088	914.607	71.778		660.125	874.829	1314.74	3252.99	497.323	545.396	2758.16	1820.69
YDR138W	HPR1 SGDID:S000002545, Chr IV from 730578-732836, Genome Release 64-1-1, Verified ORF, "Subunit of THO/TREX complexes that couple transcription elongation with mitotic recombination and with mRNA metabolism and export, subunit of an RNA Pol II complex; regulates lifespan; involved in telomere maintenance; similar to Top1p"	3	33.7939	64.2099	2.17845	39.4561	501.896	668.334	1329.04	123.783		2003.04	2757.35	1873.67	2860.13	1863.41	1932.08	2892.31	2768.31
YDR145W	TAF12 SGDID:S000002552, Chr IV from 746738-748357, Genome Release 64-1-1, Verified ORF, "Subunit (61/68 kDa) of TFIID and SAGA complexes, involved in RNA polymerase II transcription initiation and in chromatin modification, similar to histone H2A"	3	77.8894	72.1139	6.97705	33.2555	659.345	762.011	1237.58	123.781		2831.78	3014.86	2745.7	3305.96	1790.51	1568.82	1769.34	2681.99
YDR174W	HMO1 SGDID:S000002581, Chr IV from 812110-812850, Genome Release 64-1-1, Verified ORF, "Chromatin associated high mobility group (HMG) family member involved in genome maintenance; rDNA-binding component of the Pol I transcription system; associates with a 5'-3' DNA helicase and Fpr1p, a prolyl isomerase"	3	27.3576	62.4398	6.23761	22.7751	643.144	945.067	1471.54	194.66		8736.12	5809.27	7029.31	5470.24	6386.48	5040.32	3476.73	4706.48
YDR188W	CCT6 SGDID:S000002596, Chr IV from 836421-838061, Genome Release 64-1-1, Verified ORF, "Subunit of the cytosolic chaperonin Cct ring complex, related to Tcp1p, essential protein that is required for the assembly of actin and tubulins in vivo; contains an ATP-binding motif"	3	104.784	222.095	16.3242	88.2938	354.77	383.777	528.345	59.7022		2355.05	2729.61	3481.37	2958.66	2435.53	2321.32	2115.79	2495.12
YDR258C	HSP78 SGDID:S000002666, Chr IV from 974243-971808, Genome Release 64-1-1, reverse complement, Verified ORF, "Oligomeric mitochondrial matrix chaperone that cooperates with Ssc1p in mitochondrial thermotolerance after heat shock; able to prevent the aggregation of misfolded proteins as well as resolubilize protein aggregates"	3	127.516	877.097	67.4496	605.075	773.758	1122.55	3942.46	325.454		945.2	903.064	766.627	818.619	706.117	677.733	656.401	596.799
YDR303C	RSC3 SGDID:S000002711, Chr IV from 1071386-1068729, Genome Release 64-1-1, reverse complement, Verified ORF, "Component of the RSC chromatin remodeling complex; essential gene required for maintenance of proper ploidy and regulation of ribosomal protein genes and the cell wall/stress response; highly similar to Rsc30p"	3	27.8329	99.0659	3.07359	49.9278	518.623	741.457	1607.02	133.003		1217	1200.66	2012.36	1303.95	885.012	1077.43	1211.49	1127.02
YDR310C	SUM1 SGDID:S000002718, Chr IV from 1084316-1081128, Genome Release 64-1-1, reverse complement, Verified ORF, "Transcriptional repressor required for mitotic repression of middle sporulation-specific genes; also acts as general replication initiation factor; involved in telomere maintenance, chromatin silencing; regulated by pachytene checkpoint"	3	18.4409	104.535	1.74444	9.61141	377.828	549.086	838.945	59.9622		2301.01	2569.57	2060.73	2066.55	1816.69	1962.58	1697.07	1550.11
YDR321W	ASP1 SGDID:S000002729, Chr IV from 1108702-1109847, Genome Release 64-1-1, Verified ORF, "Cytosolic L-asparaginase, involved in asparagine catabolism"	3	170.492	342.352	6.55476	104.996	629.019	702.172	794.302	66.4747		2033.89	4693.48	4425.64	3350.64	2592.48	2885.74	3346.94	2189.85
YDR335W	MSN5 SGDID:S000002743, Chr IV from 1141168-1144842, Genome Release 64-1-1, Verified ORF, "Karyopherin involved in nuclear import and export of proteins, including import of replication protein A and export of Swi6p, Far1p, and Pho4p; required for re-export of mature tRNAs after their retrograde import from the cytoplasm"	3	32.7273	54.3856	2.77982	29.5746	211.487	311.483	546.852	44.4767		131.547	135.499	114.52	149.037	189.37	156.188	88.4922	156.958
YDR368W	YPR1 SGDID:S000002776, Chr IV from 1213904-1214842, Genome Release 64-1-1, Verified ORF, "NADPH-dependent aldo-keto reductase, reduces multiple substrates including 2-methylbutyraldehyde and D,L-glyceraldehyde, expression is induced by osmotic and oxidative stress; functionally redundant with other aldo-keto reductases"	3	176.298	297.3	21.4729	121.965	716.495	763.025	1064.03	98.7042		465.149	609.756	172.925	402.937	462.514	429.897	415.239	198.834
YDR390C	UBA2 SGDID:S000002798, Chr IV from 1256847-1254937, Genome Release 64-1-1, reverse complement, Verified ORF, "Subunit of a heterodimeric nuclear SUMO activating enzyme (E1) with Aos1p; activates Smt3p (SUMO) before its conjugation to proteins (sumoylation), which may play a role in protein targeting; essential for viability"	3	27.0035	80.8855	5.26508	33.5611	808.216	943.07	1371.8	166.149		4078.77	3603.82	3434.13	3734.54	4133.3	4202.95	3265.48	5364.06
YDR496C	PUF6 SGDID:S000002904, Chr IV from 1443403-1441433, Genome Release 64-1-1, reverse complement, Verified ORF, "Pumilio-homology domain protein that binds the 3' UTR of ASH1 mRNA and represses its translation, resulting in proper asymmetric localization of ASH1 mRNA; also co-sediments with the 60S ribosomal subunit and is required for its biogenesis"	3	138.389	221.431	10.4352	118	747.964	768.168	2045.81	232.794		454.204	641.435	1258.23	609.03	403.068	500.271	533.764	649.446
YEL026W	SNU13 SGDID:S000000752, Chr V from 101943-102323, Genome Release 64-1-1, Verified ORF, "RNA binding protein, part of U3 snoRNP involved in rRNA processing, part of U4/U6-U5 tri-snRNP involved in mRNA splicing, similar to human 15.5K protein"	3	276.586	657.558	28.3128	449.264	1954.64	2342.8	5115.79	420.626		2734.43	2851.28	2462.97	2186.91	3425.51	2938.34	2387.06	2064.24
YEL031W	SPF1 SGDID:S000000757, Chr V from 90258-93905, Genome Release 64-1-1, Verified ORF, "P-type ATPase, ion transporter of the ER membrane involved in ER function and Ca2+ homeostasis; required for regulating Hmg2p degradation; confers sensitivity to a killer toxin (SMKT) produced by Pichia farinosa KK1"	3	176.558	319.384	17.6763	117.916	638.748	722.594	808.771	79.3671		199.514	357.82	113.363	248.159	222.858	219.338	236.141	297.568
YER002W	NOP16 SGDID:S000000804, Chr V from 156803-157498, Genome Release 64-1-1, Verified ORF, "Constituent of 66S pre-ribosomal particles, involved in 60S ribosomal subunit biogenesis"	3	31.306	67.427	3.32737	42.4859	582.027	618.285	1458.92	129.751		1375.05	657.511	788.809	986.628	2588.82	2563.59	3674.96	6923.35
YER042W	MXR1 SGDID:S000000844, Chr V from 234937-235491, Genome Release 64-1-1, Verified ORF, "Methionine-S-sulfoxide reductase, involved in the response to oxidative stress; protects iron-sulfur clusters from oxidative inactivation along with MXR2; involved in the regulation of lifespan"	3	164.213	689.047	19.0966	238.841	825.954	1254.46	2247.52	202.333		714.493	865.268	1329.95	986.572	878.944	1081.3	1221.87	1179.21
YER055C	HIS1 SGDID:S000000857, Chr V from 265785-264892, Genome Release 64-1-1, reverse complement, Verified ORF, "ATP phosphoribosyltransferase, a hexameric enzyme, catalyzes the first step in histidine biosynthesis; mutations cause histidine auxotrophy and sensitivity to Cu, Co, and Ni salts; transcription is regulated by general amino acid control"	3	329.144	600.792	20.1525	163.924	1507.58	1301.96	1537.27	115.321		85.6638	120.104	0	103.123	462.367	418.156	584.863	364.342
YER131W	RPS26B SGDID:S000000933, Chr V from 423952-424311, Genome Release 64-1-1, Verified ORF, "Protein component of the small (40S) ribosomal subunit; nearly identical to Rps26Ap and has similarity to rat S26 ribosomal protein"	3	594.67	602.438	92.9991	403.007	1123.4	1181.57	1927.24	323.56		387.523	590.37	642.226	424.713	380.757	285.978	301.554	295.966
YER133W	GLC7 SGDID:S000000935, Chr V from 432495-432671,433197-433958, Genome Release 64-1-1, Verified ORF, "Type 1 serine/threonine protein phosphatase catalytic subunit, involved in many processes (eg: glycogen metabolism, sporulation, mitosis); accumulates at mating projections by interaction with Afr1p; interacts with many regulatory subunits"	3	158.87	330.666	27.6821	177.449	661.299	864.606	1592.79	203.425		63.2816	47.8502	129.203	123.308	304.634	352.334	386.719	563.939
YFL008W	SMC1 SGDID:S000001886, Chr VI from 119429-123106, Genome Release 64-1-1, Verified ORF, "Subunit of the multiprotein cohesin complex, essential protein involved in chromosome segregation and in double-strand DNA break repair; SMC chromosomal ATPase family member, binds DNA with a preference for DNA with secondary structure"	3	21.8017	45.3025	12.6823	26.5391	188.805	274.414	420.6	90.9595		194.145	326.421	0	83.8183	1222.49	1565.61	1255.66	1091.52
YFL010C	WWM1 SGDID:S000001884, Chr VI from 115743-115108, Genome Release 64-1-1, reverse complement, Verified ORF, "WW domain containing protein of unknown function; binds to Mca1p, a caspase-related protease that regulates H2O2-induced apoptosis; overexpression causes G1 phase growth arrest and clonal death that is suppressed by overexpression of MCA1"	3	72.866	227.168	8.83339	57.943	486.168	633.511	960.934	51.9833		193.15	219.847	121.735	215.705	473.783	526.941	648.877	238.313
YFL018C	LPD1 SGDID:S000001876, Chr VI from 103127-101628, Genome Release 64-1-1, reverse complement, Verified ORF, "Dihydrolipoamide dehydrogenase, the lipoamide dehydrogenase component (E3) of the pyruvate dehydrogenase and 2-oxoglutarate dehydrogenase multi-enzyme complexes"	3	208.822	250.2	60.5698	213.208	484.865	450.065	969.723	143.028		2489.39	3210.38	3986.59	3340.74	3287.17	3979.65	4278.87	4670.26
YFL038C	YPT1 SGDID:S000001856, Chr VI from 55986-55366, Genome Release 64-1-1, reverse complement, Verified ORF, "Rab family GTPase, involved in the ER-to-Golgi step of the secretory pathway; complex formation with the Rab escort protein Mrs6p is required for prenylation of Ypt1p by protein geranylgeranyltransferase type II (Bet2p-Bet4p)"	3	202.857	522.242	41.8913	261.307	696.701	954.972	1458.61	156.603		629.763	699.069	313.73	839.065	3157.83	3164.23	2378.55	1725.08
YFR005C	SAD1 SGDID:S000001901, Chr VI from 155873-154527, Genome Release 64-1-1, reverse complement, Verified ORF, "Conserved zinc-finger domain protein involved in pre-mRNA splicing, required for assembly of U4 snRNA into the U4/U6 particle"	3	35.0327	66.7308	4.55729	36.7924	725.073	883.399	1504.33	149.335		387.945	333.306	361.685	321.023	1456.58	1257.33	1424.36	979.554
YFR006W	YFR006W SGDID:S000001902, Chr VI from 156145-157752, Genome Release 64-1-1, Uncharacterized ORF, "Putative X-Pro aminopeptidase; green fluorescent protein (GFP)-fusion protein localizes to the cytoplasm; YFR006W is not an essential gene"	3	208.655	424.083	31.5013	238.263	738.953	752.385	1468.5	66.3536		641.781	1505.82	411.312	703.309	1340.88	1571.85	1435.18	836.006
YFR052W	RPN12 SGDID:S000001948, Chr VI from 252505-253329, Genome Release 64-1-1, Verified ORF, "Subunit of the 19S regulatory particle of the 26S proteasome lid; synthetically lethal with RPT1, which is an ATPase component of the 19S regulatory particle; physically interacts with Nob1p and Rpn3p"	3	74.8556	82.5758	12.1744	58.5277	403.799	381.713	531.275	55.3322		5558.65	7552.18	8192.2	7715.01	3381.71	3537.98	5379.58	3633.96
YGL013C	PDR1 SGDID:S000002981, Chr VII from 472298-469092, Genome Release 64-1-1, reverse complement, Verified ORF, "Zinc cluster protein that is a master regulator involved in recruiting other zinc cluster proteins to pleiotropic drug response elements (PDREs) to fine tune the regulation of multidrug resistance genes"	3	28.5772	67.6992	8.73136	32.8968	512.774	688.545	960.807	103.613		122.288	158.021	0	125.113	119.769	110.981	87.4042	43.1723
YGL025C	PGD1 SGDID:S000002993, Chr VII from 449957-448764, Genome Release 64-1-1, reverse complement, Verified ORF, "Subunit of the RNA polymerase II mediator complex; associates with core polymerase subunits to form the RNA polymerase II holoenzyme; essential for basal and activated transcription; direct target of Cyc8p-Tup1p transcriptional corepressor"	3	42.9047	80.9602	2.42735	31.6306	788.774	1177.56	1270.37	145.716		253.381	141.924	2403.67	137.632	738.313	692.695	615.044	615.323
YGL039W	YGL039W SGDID:S000003007, Chr VII from 423961-425007, Genome Release 64-1-1, Verified ORF, "Oxidoreductase shown to reduce carbonyl compounds to chiral alcohols"	3	209.985	562.15	17.8121	203.077	1011.84	1266.38	2034.71	157.053		17058.5	16943.3	15218.1	12655.6	14477.4	15116.4	12123.1	14551.2
YGL070C	RPB9 SGDID:S000003038, Chr VII from 374827-374459, Genome Release 64-1-1, reverse complement, Verified ORF, "RNA polymerase II subunit B12.6; contacts DNA; mutations affect transcription start site selection and fidelity of transcription"	3	4.45928	6.02973	0	5.71066	731.727	851.964	945.95	145.139		189.667	149.542	121.194	389.595	547.185	523.989	367.176	302.423
YGL087C	MMS2 SGDID:S000003055, Chr VII from 346808-346406,346904-346894, Genome Release 64-1-1, reverse complement, Verified ORF, "Ubiquitin-conjugating enzyme variant involved in error-free postreplication repair; forms a heteromeric complex with Ubc13p, an active ubiquitin-conjugating enzyme; cooperates with chromatin-associated RING finger proteins, Rad18p and Rad5p"	3	91.1001	383.042	12.1145	97.3169	491.337	703.527	1192.25	105.207		217.945	171.922	80.4605	187.803	303.268	270.9	199.812	398.971
YGL135W	RPL1B SGDID:S000003103, Chr VII from 254641-255294, Genome Release 64-1-1, Verified ORF, "N-terminally acetylated protein component of the large (60S) ribosomal subunit, nearly identical to Rpl1Ap and has similarity to E. coli L1 and rat L10a ribosomal proteins; rpl1a rpl1b double null mutation is lethal"	3	252.473	591.946	24.0184	211.488	1103.49	1118.25	1506.92	217.683		14445	13517.9	9850.23	11154	12004.1	10145	9923.37	11719.5
YGL201C	MCM6 SGDID:S000003169, Chr VII from 120907-117854, Genome Release 64-1-1, reverse complement, Verified ORF, "Protein involved in DNA replication; component of the Mcm2-7 hexameric complex that binds chromatin as a part of the pre-replicative complex; forms a subcomplex with Mcm4p and Mcm7p"	3	180.17	314.974	13.8947	218.232	355.259	407.077	590.923	68.0295		1876.76	2275.34	2346.97	2526.59	2404.54	2228.47	2927.58	3015.34
YGR001C	YGR001C SGDID:S000003233, Chr VII from 497365-497133,497937-497459,498034-498000, Genome Release 64-1-1, reverse complement, Uncharacterized ORF, "Putative protein of unknown function with similarity to methyltransferase family members; green fluorescent protein (GFP)-fusion protein localizes to the cytoplasm; required for replication of Brome mosaic virus in S. cerevisiae"	3	241.711	512.921	16.7346	182.836	807.099	1055	1509.3	179.562		39.1738	42.3358	0	0	593.437	862.027	793.315	1053.7
YGR013W	SNU71 SGDID:S000003245, Chr VII from 514554-516416, Genome Release 64-1-1, Verified ORF, "Component of U1 snRNP required for mRNA splicing via spliceosome; yeast specific, no metazoan counterpart"	3	97.463	93.1347	11.2541	100.564	576.748	689.861	1339.88	148.054		2175.35	1780.41	1934.2	1206.58	1413.75	1463.66	719.721	1358.51
YGR034W	RPL26B SGDID:S000003266, Chr VII from 555812-555830,556308-556672, Genome Release 64-1-1, Verified ORF, "Protein component of the large (60S) ribosomal subunit, nearly identical to Rpl26Ap and has similarity to E. coli L24 and rat L26 ribosomal proteins; binds to 5.8S rRNA"	3	368.416	782.071	31.1711	283.116	956.192	1152.05	1495.99	127.492		20946.9	29336.3	13969.4	19519.8	17423.5	18112.8	13940.1	16307.4
YGR048W	UFD1 SGDID:S000003280, Chr VII from 589826-590911, Genome Release 64-1-1, Verified ORF, "Protein that interacts with Cdc48p and Npl4p, involved in recognition of polyubiquitinated proteins and their presentation to the 26S proteasome for degradation; involved in transporting proteins from the ER to the cytosol"	3	144.768	296.449	28.1463	124.018	792.673	900.129	1585.9	140.589		246.979	160.944	589.39	282.373	255.597	273.635	346.021	647.453
YGR118W	RPS23A SGDID:S000003350, Chr VII from 726974-727038,727358-727730, Genome Release 64-1-1, Verified ORF, "Ribosomal protein 28 (rp28) of the small (40S) ribosomal subunit, required for translational accuracy; nearly identical to Rps23Bp and similar to E. coli S12 and rat S23 ribosomal proteins; deletion of both RPS23A and RPS23B is lethal"	3	637.074	911.35	41.9494	378.237	1473.26	1657.73	2228.9	182.932		580.012	684.726	750.967	584.462	1141.27	1269.11	1509.78	1529.23
YGR187C	HGH1 SGDID:S000003419, Chr VII from 871416-870232, Genome Release 64-1-1, reverse complement, Verified ORF, "Nonessential protein of unknown function; predicted to be involved in ribosome biogenesis; green fluorescent protein (GFP)-fusion protein localizes to the cytoplasm; similar to mammalian BRP16 (Brain protein 16)"	3	304.741	537.425	39.3104	209.355	797.477	1007.39	1247.71	145.051		9637.41	10150.2	10538.3	10823.1	6707.88	6961.92	7667.13	10481.1
YGR200C	ELP2 SGDID:S000003432, Chr VII from 902270-899904, Genome Release 64-1-1, reverse complement, Verified ORF, "Subunit of Elongator complex, which is required for modification of wobble nucleosides in tRNA; target of Kluyveromyces lactis zymocin"	3	206.269	427.686	14.9447	149.444	435.209	569.735	625.851	63.1539		448.655	324.115	170.142	204.172	1306.99	1219.78	1090.72	738.74
YGR208W	SER2 SGDID:S000003440, Chr VII from 911883-912812, Genome Release 64-1-1, Verified ORF, "Phosphoserine phosphatase of the phosphoglycerate pathway, involved in serine and glycine biosynthesis, expression is regulated by the available nitrogen source"	3	88.5768	133.177	6.74186	52.2366	358.977	668.497	697.787	242.025		248.375	127.436	80.3141	130.865	2637.89	2621.66	2944.33	3743.37
YGR267C	FOL2 SGDID:S000003499, Chr VII from 1025735-1025004, Genome Release 64-1-1, reverse complement, Verified ORF, "GTP-cyclohydrolase I, catalyzes the first step in the folic acid biosynthetic pathway"	3	22.2809	62.0681	7.12269	40.0301	105.054	160.825	304.443	32.1013		58.2366	83.2457	121.226	85.8145	266.139	283.878	383.728	287.374
YGR271C-A	EFG1 SGDID:S000007608, Chr VII from 1038501-1037800, Genome Release 64-1-1, reverse complement, Verified ORF, "Essential protein required for maturation of 18S rRNA; null mutant is sensitive to hydroxyurea and is delayed in recovering from alpha-factor arrest; green fluorescent protein (GFP)-fusion protein localizes to the nucleolus"	3	86.1416	147.585	19.6609	89.7282	687.645	808.742	1659.01	128.014		1605.91	1159.81	692.616	1373.2	1377.39	1007.14	1221.93	1102.46
YGR274C	TAF1 SGDID:S000003506, Chr VII from 1043095-1039895, Genome Release 64-1-1, reverse complement, Verified ORF, "TFIID subunit (145 kDa), involved in RNA polymerase II transcription initiation; possesses in vitro histone acetyltransferase activity but its role in vivo appears to be minor; involved in promoter binding and G1/S progression"	3	46.3468	259.805	6.44306	56.3117	470.273	511.184	788.921	80.4389		1331.21	1847.64	2281.69	1743.93	1311.87	1606.46	1670.81	1683.25
YHR030C	SLT2 SGDID:S000001072, Chr VIII from 170344-168890, Genome Release 64-1-1, reverse complement, Verified ORF, "Serine/threonine MAP kinase; involved in regulating maintenance of cell wall integrity, progression through the cell cycle, and nuclear mRNA retention in heat shock; required for mitophagy and pexophagy; affects recruitment of mitochondria to the phagophore assembly site (PAS); regulated …	3	149.811	220.911	54.9265	109.659	407.193	505.988	928.087	88.9244		1958.11	1875.49	2182.34	2084.96	1513.76	1421.57	1150.18	901.668
YHR068W	DYS1 SGDID:S000001110, Chr VIII from 232133-233296, Genome Release 64-1-1, Verified ORF, "Deoxyhypusine synthase, catalyzes formation of deoxyhypusine, the first step in hypusine biosynthesis; triggers posttranslational hypusination of translation elongation factor eIF-5A and regulates its intracellular levels; tetrameric"	3	296.559	507.505	66.6239	229.784	1090.38	939.938	1249.4	161.899		350.242	480.898	132.407	336.822	436.185	332.645	336.961	515.657
YHR087W	RTC3 SGDID:S000001129, Chr VIII from 280820-281155, Genome Release 64-1-1, Verified ORF, "Protein of unknown function involved in RNA metabolism; has structural similarity to SBDS, the human protein mutated in Shwachman-Diamond Syndrome (the yeast SBDS ortholog = SDO1); null mutation suppresses cdc13-1 temperature sensitivity"	3	164.701	282.605	30.4656	174.522	273.227	325.037	943.478	119.135		1348.06	1503.33	4588.22	1909.25	1217.18	1318.99	1365.06	1683.79
YHR089C	GAR1 SGDID:S000001131, Chr VIII from 283298-282681, Genome Release 64-1-1, reverse complement, Verified ORF, "Protein component of the H/ACA snoRNP pseudouridylase complex, involved in the modification and cleavage of the 18S pre-rRNA"	3	119.273	132.568	10.6199	72.5849	1341.31	1743.93	3088.41	470.668		173.854	184.483	199.282	189.529	125.689	103.218	99.2954	163.131
YHR117W	TOM71 SGDID:S000001159, Chr VIII from 342349-344268, Genome Release 64-1-1, Verified ORF, "Mitochondrial outer membrane protein with similarity to Tom70p; probable minor component of the TOM (translocase of outer membrane) complex responsible for recognition and import of mitochondrially directed proteins"	3	80.7135	179.71	3.60329	55.504	227.867	276.07	485.86	47.1239		712.785	749.456	369.229	350.393	2830.46	3199.28	4932.11	3612.2
YHR170W	NMD3 SGDID:S000001213, Chr VIII from 443828-445384, Genome Release 64-1-1, Verified ORF, "Protein involved in nuclear export of the large ribosomal subunit; acts as a Crm1p-dependent adapter protein for export of nascent ribosomal subunits through the nuclear pore complex"	3	127.785	206.487	9.84443	102.578	374.862	502.956	714.851	107.744		4311.08	6966.05	7902.87	6472.98	4395.85	4122.4	3966.8	3580.73
YHR190W	ERG9 SGDID:S000001233, Chr VIII from 484845-486179, Genome Release 64-1-1, Verified ORF, "Farnesyl-diphosphate farnesyl transferase (squalene synthase), joins two farnesyl pyrophosphate moieties to form squalene in the sterol biosynthesis pathway"	3	207.019	478.198	41.0081	372.607	665.775	762.001	2617.23	184.658		1024.42	1046.44	1213.88	713.399	819.326	914.695	918.595	684.097
YIL116W	HIS5 SGDID:S000001378, Chr IX from 142928-144085, Genome Release 64-1-1, Verified ORF, "Histidinol-phosphate aminotransferase, catalyzes the seventh step in histidine biosynthesis; responsive to general control of amino acid biosynthesis; mutations cause histidine auxotrophy and sensitivity to Cu, Co, and Ni salts"	3	175.337	403.839	15.8233	103.167	993.105	1293.05	1143.56	135.626		4515.61	3791.02	3994.33	4352.72	3968.37	3560.6	3849.54	2992.16
YIL138C	TPM2 SGDID:S000001400, Chr IX from 89715-89230, Genome Release 64-1-1, reverse complement, Verified ORF, "Minor isoform of tropomyosin, binds to and stabilizes actin cables and filaments, which direct polarized cell growth and the distribution of several organelles; appears to have distinct and also overlapping functions with Tpm1p"	3	52.5399	124.125	20.0068	81.667	236.618	256.64	511.917	61.398		118.789	127.768	129.352	108.57	307.583	289.722	370.916	277.767
YIR012W	SQT1 SGDID:S000001451, Chr IX from 378486-379781, Genome Release 64-1-1, Verified ORF, "Essential protein involved in a late step of 60S ribosomal subunit assembly or modification; contains multiple WD repeats; interacts with Qsr1p in a two-hybrid assay"	3	245.8	545.292	19.6733	211.148	941.443	1245.05	1777.41	168.732		562.661	666.958	747.465	680.599	562.442	640.639	731.468	769.939
YIR037W	HYR1 SGDID:S000001476, Chr IX from 423128-423619, Genome Release 64-1-1, Verified ORF, "Thiol peroxidase that functions as a hydroperoxide receptor to sense intracellular hydroperoxide levels and transduce a redox signal to the Yap1p transcription factor"	3	177.085	432.36	21.4093	169.99	669.411	881.449	1504.25	112.263		16662.1	14003.2	15269.4	14380.9	13310.9	11900	10873	16481.4
YJL055W	YJL055W SGDID:S000003591, Chr X from 333357-334094, Genome Release 64-1-1, Uncharacterized ORF, "Putative protein of unknown function, proposed to be involved in the metabolism of purine and pyrimidine base analogues; deletion mutants are sensitive to HAP and AHA; overexpression confers resistance to 5-FOA and 5-FU"	3	149.024	234.129	14.3106	80.683	586.575	665.728	581.764	80.9657		5761.43	6736.81	6118.35	5568.53	5816.21	5307.98	4683.74	4109.75
YJL081C	ARP4 SGDID:S000003617, Chr X from 285271-283802, Genome Release 64-1-1, reverse complement, Verified ORF, "Nuclear actin-related protein involved in chromatin remodeling, component of chromatin-remodeling enzyme complexes"	3	91.5575	238.793	11.7059	82.2605	689.917	848.335	1087.06	99.9963		34.1126	59.8666	125.916	92.0452	274.003	337.641	299.227	360.137
YJL087C	TRL1 SGDID:S000003623, Chr X from 272485-270002, Genome Release 64-1-1, reverse complement, Verified ORF, "tRNA ligase, required for tRNA splicing and for both splicing and translation of HAC1 mRNA in the UPR; has phosphodiesterase, polynucleotide kinase, and ligase activities; localized at the inner nuclear envelope and partially to polysomes"	3	302.619	617.073	27.1922	259.955	940.717	1166.23	2153.09	189.033		20.53	67.7865	0	48.871	131.765	122.964	252.992	186.833
YJL101C	GSH1 SGDID:S000003637, Chr X from 236356-234320, Genome Release 64-1-1, reverse complement, Verified ORF, "Gamma glutamylcysteine synthetase catalyzes the first step in glutathione (GSH) biosynthesis; expression induced by oxidants, cadmium, and mercury"	3	180.101	296.894	19.5379	134.995	425.982	627.84	967.119	157.315		9014.84	7985.13	4482.74	6967.73	6351.36	5682.01	4325.52	6151.64
YJR123W	RPS5 SGDID:S000003884, Chr X from 651901-652578, Genome Release 64-1-1, Verified ORF, "Protein component of the small (40S) ribosomal subunit, the least basic of the non-acidic ribosomal proteins; phosphorylated in vivo; essential for viability; has similarity to E. coli S7 and rat S5 ribosomal proteins"	3	326.022	631.853	42.3722	260.163	939.999	1226.59	1697.07	168.389		1525.83	1496.41	818.665	1300.25	873.047	751.219	662.075	477.338
YKL018W	SWD2 SGDID:S000001501, Chr XI from 404102-405091, Genome Release 64-1-1, Verified ORF, "Subunit of the COMPASS (Set1C) complex, which methylates histone H3 on lys 4 and is involved in telomeric silencing; subunit of CPF (cleavage and polyadenylation factor), a complex involved in RNAP II transcription termination"	3	27.5077	80.2664	0	10.5521	632.547	978.491	1255.66	118.572		24088.8	21682.9	15992.8	18000.8	11961.7	13694.1	11856	15975.4
YKL033W-A	YKL033W-A SGDID:S000007242, Chr XI from 374505-375215, Genome Release 64-1-1, Uncharacterized ORF, "Putative protein of unknown function; similar to uncharacterized proteins from other fungi"	3	90.9317	370.278	8.45729	88.5413	693.803	982.392	1435.18	90.8154		1451.54	1725.91	959.602	1804.98	1147.89	1109.68	1223.2	968.82
YKL045W	PRI2 SGDID:S000001528, Chr XI from 353493-355079, Genome Release 64-1-1, Verified ORF, "Subunit of DNA primase, which is required for DNA synthesis and double-strand break repair"	3	35.9007	34.899	49.4237	17.3268	382.021	432.927	615.044	66.8426		250.386	168.455	95.4233	186.536	150.716	111.531	81.6683	140.88
YKL091C	YKL091C SGDID:S000001574, Chr XI from 270650-269718, Genome Release 64-1-1, reverse complement, Verified ORF, "Putative homolog of Sec14p, which is a phosphatidylinositol/phosphatidylcholine transfer protein involved in lipid metabolism; localizes to the nucleus; contains a CRAL/TRIO domain and binds several lipids in a large-scale study"	3	82.1799	168.373	15.4412	73.5794	590.523	793.178	1509.78	166.12		1090.65	1697.95	358.596	1324.73	1901.77	1493.76	1291.46	1565.23
YKL113C	RAD27 SGDID:S000001596, Chr XI from 225875-224727, Genome Release 64-1-1, reverse complement, Verified ORF, "5' to 3' exonuclease, 5' flap endonuclease, required for Okazaki fragment processing and maturation as well as for long-patch base-excision repair; member of the S. pombe RAD2/FEN1 family"	3	35.1914	31.3363	1.6514	16.4749	1364.91	1638.51	2944.33	406.643		562.539	872.901	626.25	803.296	814.78	738.428	704.639	717.686
YKL127W	PGM1 SGDID:S000001610, Chr XI from 203541-205253, Genome Release 64-1-1, Verified ORF, "Phosphoglucomutase, minor isoform; catalyzes the conversion from glucose-1-phosphate to glucose-6-phosphate, which is a key step in hexose metabolism"	3	277.438	461.18	44.8727	262.481	783.257	888.466	1150.18	97.9482		16059.4	17554.8	18460.4	19626.4	16140.1	15187.7	15306.5	14509.1
YKR038C	KAE1 SGDID:S000001746, Chr XI from 513159-511999, Genome Release 64-1-1, reverse complement, Verified ORF, "Highly conserved ATPase of HSP70/DnaK family; component of the EKC/KEOPS complex with Bud32p, Cgi121p, Pcc1p, and Gon7p; EKC/KEOPS complex is required for t6A tRNA modification and may have roles in telomere maintenance and transcription"	3	69.6212	233.428	12.1101	74.7827	556.445	732.224	1056.54	87.9209		1165.98	1260.52	325.74	875.159	685.165	788.218	498.102	547.103
YKR080W	MTD1 SGDID:S000001788, Chr XI from 590395-591357, Genome Release 64-1-1, Verified ORF, "NAD-dependent 5,10-methylenetetrahydrafolate dehydrogenase, plays a catalytic role in oxidation of cytoplasmic one-carbon units; expression is regulated by Bas1p and Bas2p, repressed by adenine, and may be induced by inositol and choline"	3	425.408	584.329	64.9111	387.446	1010.91	874.012	1782.22	233.28		876.033	1044.15	862.222	584.252	648.085	743.303	498.242	415.019
YLR005W	SSL1 SGDID:S000003995, Chr XII from 160049-161434, Genome Release 64-1-1, Verified ORF, "Component of the core form of RNA polymerase transcription factor TFIIH, which has both protein kinase and DNA-dependent ATPase/helicase activities and is essential for transcription and nucleotide excision repair; interacts with Tfb4p"	3	31.1442	43.7794	1.44014	8.95309	1896.25	1881.41	2429.48	213.827		559.089	434.346	888.727	456.848	3124.92	2883.34	6245.05	6063.58
YLR025W	SNF7 SGDID:S000004015, Chr XII from 194452-195174, Genome Release 64-1-1, Verified ORF, "One of four subunits of the endosomal sorting complex required for transport III (ESCRT-III); involved in the sorting of transmembrane proteins into the multivesicular body (MVB) pathway; recruited from the cytoplasm to endosomal membranes"	3	129.241	472.111	27.006	176.513	831.49	1040.4	1733.79	134.541		1412.78	1397.43	1873.23	953.321	1045.31	1198.1	893.296	836.487
YLR113W	HOG1 SGDID:S000004103, Chr XII from 371620-372927, Genome Release 64-1-1, Verified ORF, "Mitogen-activated protein kinase involved in osmoregulation; acts via three independent osmosensors; mitophagy-specific regulator; mediates the recruitment and activation of RNA Pol II at Hot1p-dependent promoters; localization regulated by Ptp2p and Ptp3p"	3	406.562	254.244	28.512	155.761	836.512	639.2	1022.1	67.4702		2777.82	3848.12	1972.31	2408.43	3550.63	3268.66	2293.3	1803.42
YLR115W	CFT2 SGDID:S000004105, Chr XII from 377985-380564, Genome Release 64-1-1, Verified ORF, "Subunit of the mRNA cleavage and polyadenlylation factor (CPF); required for pre-mRNA cleavage, polyadenylation and poly(A) site recognition, 43% similarity with the mammalian CPSF-100 protein."	3	10.1833	35.398	0	9.24883	248.975	315.364	413.682	41.8384		9327.43	11743.3	16912.9	14249.3	7284.91	8108.05	10167.5	9891.28
YLR178C	TFS1 SGDID:S000004168, Chr XII from 513821-513162, Genome Release 64-1-1, reverse complement, Verified ORF, "Protein that interacts with and inhibits carboxypeptidase Y and Ira2p; phosphatidylethanolamine-binding protein (PEBP) family member; targets to vacuolar membranes during stationary phase; acetylated by NatB N-terminal acetyltransferase"	3	48.0131	114.019	19.1449	184.024	264.431	298.875	1326.15	254.888		923.927	1462.45	1632.08	1587.47	4743.9	5490.36	5957.63	6284.08
YLR208W	SEC13 SGDID:S000004198, Chr XII from 559551-560444, Genome Release 64-1-1, Verified ORF, "Component of the Nup84 nuclear pore sub-complex, the Sec13p-Sec31p complex of the COPII vesicle coat, and the SEA (Seh1-associated) complex; required for vesicle formation in ER to Golgi transport and nuclear pore complex organization; the Nup84 subcomplex has a role in transcription elongation"	3	172.637	519.186	15.0573	147.452	627.031	789.702	1054.33	71.0165		459.809	393.795	327.099	289.714	1372	1675.44	1705.75	2146.6
YLR244C	MAP1 SGDID:S000004234, Chr XII from 626331-625168, Genome Release 64-1-1, reverse complement, Verified ORF, "Methionine aminopeptidase, catalyzes the cotranslational removal of N-terminal methionine from nascent polypeptides; function is partially redundant with that of Map2p"	3	165.051	319.934	34.2136	213.43	797.024	1053.02	2246.06	204.686		962.986	2299.55	851.474	1337.73	1362.01	1617.21	1369.82	1023.65
YLR248W	RCK2 SGDID:S000004238, Chr XII from 634252-636084, Genome Release 64-1-1, Verified ORF, "Protein kinase involved in the response to oxidative and osmotic stress; identified as suppressor of S. pombe cell cycle checkpoint mutations; similar to CaM (calmodulin) kinases"	3	207.099	396.15	30.3578	256.486	521.892	662.471	1252.75	146.361		352.833	411.991	740.817	303.557	596.874	658.289	608.458	638.231
YLR262C-A	TMA7 SGDID:S000007246, Chr XII from 669662-669468, Genome Release 64-1-1, reverse complement, Verified ORF, "Protein of unknown that associates with ribosomes; null mutant exhibits translation defects, altered polyribosome profiles, and resistance to the translation inhibitor anisomcyin"	3	325.234	751.689	38.4541	246.603	1154.97	1353.63	2467.4	250.066		491.375	949.286	588.962	594.02	1075.41	1171.58	1056.54	809.361
YLR264W	RPS28B SGDID:S000004254, Chr XII from 673131-673334, Genome Release 64-1-1, Verified ORF, "Protein component of the small (40S) ribosomal subunit; nearly identical to Rps28Ap and has similarity to rat S28 ribosomal protein"	3	97.5559	328.077	14.4943	68.7068	442.046	900.34	1179.05	52.8304		925.459	1296.29	1316.99	1113.46	1099.29	918.154	666.863	550.176
YLR277C	YSH1 SGDID:S000004267, Chr XII from 699495-697156, Genome Release 64-1-1, reverse complement, Verified ORF, "Putative endoribonuclease, subunit of the mRNA cleavage and polyadenylation specificity complex; required for 3' processing, splicing, and transcriptional termination of mRNAs and snoRNAs"	3	8.05904	32.4705	0	9.30696	259.805	356.812	453.75	59.5841		1741.16	2046.19	1325.81	1819.42	1826.39	1564.23	1931.8	1853.49
YML022W	APT1 SGDID:S000004484, Chr XIII from 228937-229500, Genome Release 64-1-1, Verified ORF, "Adenine phosphoribosyltransferase, catalyzes the formation of AMP from adenine and 5-phosphoribosylpyrophosphate; involved in the salvage pathway of purine nucleotide biosynthesis"	3	120.688	403.258	18.1785	96.1141	863.168	1151.23	1143.88	133.078		38.5959	48.0202	92.5028	23.3835	165.923	241.474	382.448	596.282
YML048W	GSF2 SGDID:S000004511, Chr XIII from 178426-179637, Genome Release 64-1-1, Verified ORF, "ER localized integral membrane protein that may promote secretion of certain hexose transporters, including Gal2p; involved in glucose-dependent repression"	3	355.179	681.953	33.6787	339.182	878.076	1054.17	1605.2	125.148		704.532	685.97	264.705	337.76	9534.17	9208.58	6973.22	5836.17
YML074C	FPR3 SGDID:S000004539, Chr XIII from 121324-120089, Genome Release 64-1-1, reverse complement, Verified ORF, "Nucleolar peptidyl-prolyl cis-trans isomerase (PPIase); FK506 binding protein; phosphorylated by casein kinase II (Cka1p-Cka2p-Ckb1p-Ckb2p) and dephosphorylated by Ptp1p"	3	23.9099	41.8763	8.34831	36.0767	357.255	612.233	957.086	134.542		1519.41	1523.6	713.665	1024.76	1234.55	1201.94	1143.67	994.587
YML092C	PRE8 SGDID:S000004557, Chr XIII from 86739-85987, Genome Release 64-1-1, reverse complement, Verified ORF, "Alpha 2 subunit of the 20S proteasome"	3	256.267	404.687	30.825	197.772	1085	1138.1	1852.45	185.386		3002.46	2376.3	3156.88	3077.59	1953.73	1398.44	1782.22	2147.47
YML094W	GIM5 SGDID:S000004559, Chr XIII from 82275-82290,82374-82849, Genome Release 64-1-1, Verified ORF, "Subunit of the heterohexameric cochaperone prefoldin complex which binds specifically to cytosolic chaperonin and transfers target proteins to it"	3	161.018	335.799	33.5072	158.495	792.778	908.95	1050.24	212.739		61.9701	59.7055	0	45.9243	421.223	405.171	475.074	313.727
YML124C	TUB3 SGDID:S000004593, Chr XIII from 23360-22048,23683-23659, Genome Release 64-1-1, reverse complement, Verified ORF, "Alpha-tubulin; associates with beta-tubulin (Tub2p) to form tubulin dimer, which polymerizes to form microtubules; expressed at lower level than Tub1p"	3	110.828	317.601	12.1119	103.644	513.136	687.014	911.274	88.5859		317.088	283.015	635.685	351.865	309.688	366.187	327.654	290.686
YMR031C	EIS1 SGDID:S000004633, Chr XIII from 334743-332212, Genome Release 64-1-1, reverse complement, Verified ORF, "Component of the eisosome that is required for proper eisosome assembly; similarity to Ykl050cp and Uso1p; the authentic, non-tagged protein is detected in a phosphorylated state in highly purified mitochondria in high-throughput studies"	3	162.829	282.984	13.4401	128.642	471.309	575.12	699.546	102.162		1293.13	1963.77	771.709	673.143	3733.2	2936.88	2870.31	1650.49
YMR038C	CCS1 SGDID:S000004641, Chr XIII from 348260-347511, Genome Release 64-1-1, reverse complement, Verified ORF, "Copper chaperone for superoxide dismutase Sod1p, involved in oxidative stress protection; Met-X-Cys-X2-Cys motif within the N-terminal portion is involved in insertion of copper into Sod1p under conditions of copper deprivation"	3	237.013	354.649	15.8325	123.599	542.137	717.549	674.874	92.7534		74.2739	69.0269	0	29.0401	386.822	341.1	443.48	301.641
YMR091C	NPL6 SGDID:S000004697, Chr XIII from 451365-450058, Genome Release 64-1-1, reverse complement, Verified ORF, "Component of the RSC chromatin remodeling complex; interacts with Rsc3p, Rsc30p, Ldb7p, and Htl1p to form a module important for a broad range of RSC functions; involved in nuclear protein import and maintenance of proper telomere length"	3	16.8517	66.4549	0	23.2019	429.675	469.831	697.825	57.894		23096.3	24097.2	23905.9	23030	13641.9	12750.9	13597.3	13864.3
YMR173W	DDR48 SGDID:S000004784, Chr XIII from 608689-609981, Genome Release 64-1-1, Verified ORF, "DNA damage-responsive protein, expression is increased in response to heat-shock stress or treatments that produce DNA lesions; contains multiple repeats of the amino acid sequence NNNDSYGS"	3	311.119	969.748	71.6433	894.659	571.924	666.532	2150.66	209.897		318.071	417.636	198.749	351.243	209.213	222.5	203.769	220.327
YMR178W	YMR178W SGDID:S000004790, Chr XIII from 618479-619303, Genome Release 64-1-1, Uncharacterized ORF, "Putative protein of unknown function; green fluorescent protein (GFP)-fusion protein localizes to both the cytoplasm and nucleus and is induced in response to the DNA-damaging agent MMS; YMR178W is not an essential gene"	3	132.468	394.714	27.6032	126.165	513.354	870.866	1279.56	100.608		142.738	139.057	0	107.102	483.346	533.959	368.722	345.967
YMR314W	PRE5 SGDID:S000004931, Chr XIII from 901709-902413, Genome Release 64-1-1, Verified ORF, "Alpha 6 subunit of the 20S proteasome"	3	225.462	440.877	17.0119	135.628	1048.95	1101.2	1366.11	87.7941		9069.04	12478	7424.12	5926.83	10388.2	13022.1	13371.1	5239.22
YNL062C	GCD10 SGDID:S000005006, Chr XIV from 510212-508776, Genome Release 64-1-1, reverse complement, Verified ORF, "Subunit of tRNA (1-methyladenosine) methyltransferase with Gcd14p, required for the modification of the adenine at position 58 in tRNAs, especially tRNAi-Met; first identified as a negative regulator of GCN4 expression"	3	35.2191	76.7357	0	40.4443	499.666	635.598	1041.94	128.835		41320.1	38974.9	58566.5	67550.8	32432	27310.1	44460.2	38630.7
YNL102W	POL1 SGDID:S000005046, Chr XIV from 430087-434493, Genome Release 64-1-1, Verified ORF, "Catalytic subunit of the DNA polymerase I alpha-primase complex, required for the initiation of DNA replication during mitotic DNA synthesis and premeiotic DNA synthesis"	3	31.2191	64.3722	3.77691	25.3358	532.139	673.22	1184.78	89.8851		668.294	752.685	355.898	847.834	1196.58	1315.1	1624.71	1680.53
YNL134C	YNL134C SGDID:S000005078, Chr XIV from 373581-372451, Genome Release 64-1-1, reverse complement, Uncharacterized ORF, "Putative protein of unknown function with similarity to dehydrogenases from other model organisms; green fluorescent protein (GFP)-fusion protein localizes to both the cytoplasm and nucleus and is induced by the DNA-damaging agent MMS"	3	345.693	281.314	35.1356	181.023	1593.36	1592.55	2540.18	391.757		174.833	223.448	74.2509	184.737	450.052	492.61	498.996	638.996
YNL135C	FPR1 SGDID:S000005079, Chr XIV from 372226-371882, Genome Release 64-1-1, reverse complement, Verified ORF, "Peptidyl-prolyl cis-trans isomerase (PPIase), binds to the drugs FK506 and rapamycin; also binds to the nonhistone chromatin binding protein Hmo1p and may regulate its assembly or function"	3	272.004	449.285	43.4676	236.923	1382.19	1523.81	2180.25	265.843		944.028	1311.2	647.522	1082.82	643.584	722.306	682.418	937.696
YNL182C	IPI3 SGDID:S000005126, Chr XIV from 297627-295960, Genome Release 64-1-1, reverse complement, Verified ORF, "Essential component of the Rix1 complex (Rix1p, Ipi1p, Ipi3p) that is required for processing of ITS2 sequences from 35S pre-rRNA; highly conserved and contains WD40 motifs; Rix1 complex associates with Mdn1p in pre-60S ribosomal particles"	3	19.1995	35.9485	4.23777	13.4209	353.604	452.833	1151.45	91.9355		18331	13807.1	11433.9	12144.2	10316.3	10184.2	18342.9	22841
YNL208W	YNL208W SGDID:S000005152, Chr XIV from 254418-255017, Genome Release 64-1-1, Verified ORF, "Protein of unknown function; may interact with ribosomes, based on co-purification experiments; authentic, non-tagged protein is detected in purified mitochondria in high-throughput studies; potential orthologs found in other fungi"	3	19.0289	58.4844	15.0739	82.065	340.526	307.671	796.769	293.215		2793.5	4767.66	4073.83	2917.24	3384.44	3989.36	3195.68	2990.79
YNL209W	SSB2 SGDID:S000005153, Chr XIV from 252059-253900, Genome Release 64-1-1, Verified ORF, "Cytoplasmic ATPase that is a ribosome-associated molecular chaperone, functions with J-protein partner Zuo1p; may be involved in the folding of newly-synthesized polypeptide chains; member of the HSP70 family; homolog of SSB1"	3	53.2203	87.3697	3.54236	56.2605	268.216	294.348	313.827	43.2997		94.9604	86.7822	180.732	105.431	660.371	1043.73	1101.22	2188.61
YNL231C	PDR16 SGDID:S000005175, Chr XIV from 217042-215987, Genome Release 64-1-1, reverse complement, Verified ORF, "Phosphatidylinositol transfer protein (PITP) controlled by the multiple drug resistance regulator Pdr1p, localizes to lipid particles and microsomes, controls levels of various lipids, may regulate lipid synthesis, homologous to Pdr17p"	3	216.367	442.634	35.1924	172.574	682.251	854.877	1604.31	129.954		219.811	178.039	70.0397	71.1169	3664.79	3010.31	2429.48	1968.4
YNL244C	SUI1 SGDID:S000005188, Chr XIV from 187496-187170, Genome Release 64-1-1, reverse complement, Verified ORF, "Translation initiation factor eIF1; component of a complex involved in recognition of the initiator codon; modulates translation accuracy at the initiation phase"	3	102.377	317.064	20.4205	110.605	637.092	853.295	1173.12	97.9612		265.329	318.972	101.855	161.197	851.197	870.166	1007.54	789.142
YNL253W	TEX1 SGDID:S000005197, Chr XIV from 170018-171286, Genome Release 64-1-1, Verified ORF, "Protein involved in mRNA export, component of the transcription export (TREX) complex"	3	39.2931	79.8516	4.61061	24.8852	1042.9	1393.94	2446.33	272.148		1477.09	2027.35	1682.8	1141.37	1850.77	2285.46	1888.23	1205.84
YNL292W	PUS4 SGDID:S000005236, Chr XIV from 82806-84017, Genome Release 64-1-1, Verified ORF, "Pseudouridine synthase, catalyzes only the formation of pseudouridine-55 (Psi55), a highly conserved tRNA modification, in mitochondrial and cytoplasmic tRNAs; PUS4 overexpression leads to translational derepression of GCN4 (Gcd- phenotype)"	3	142.259	292.284	15.3542	129.834	1355.25	1407.99	2032.86	253.241		912.162	1919.94	1313.41	1402.09	1606.98	1664.67	1733.79	1238.52
YNL308C	KRI1 SGDID:S000005252, Chr XIV from 55897-54122, Genome Release 64-1-1, reverse complement, Verified ORF, "Essential nucleolar protein required for 40S ribosome biogenesis; physically and functionally interacts with Krr1p"	3	24.9135	64.643	0	29.1751	388.037	571.919	1076.42	109.638		1051.53	1179.38	453.311	863.141	1079.37	858.821	742.786	476.171
YOL038W	PRE6 SGDID:S000005398, Chr XV from 255337-256101, Genome Release 64-1-1, Verified ORF, "Alpha 4 subunit of the 20S proteasome; may replace alpha 3 subunit (Pre9p) under stress conditions to create a more active proteasomal isoform; GFP-fusion protein relocates from cytosol to the mitochondrial surface upon oxidative stress"	3	209.214	384.455	30.5717	161.695	875.506	1002.97	1660.92	167.312		4417.42	5995.36	4558.12	5075.15	4282.48	4085.94	4361.71	3551.1
YOL057W	YOL057W SGDID:S000005418, Chr XV from 220767-222902, Genome Release 64-1-1, Verified ORF, "Dipeptidyl-peptidase III; cleaves dipeptides from the amino terminus of target proteins; highly active on synthetic substrate Arg-Arg-2-naphthylamide; mammalian ortholog may be a biomarker for some cancers"	3	134.34	330.774	18.5972	146.318	560.031	625.025	953.289	76.7829		3932.67	2799.27	1801.59	3048.78	2311.08	2395.54	2486.25	2689.03
YOL076W	MDM20 SGDID:S000005436, Chr XV from 187024-189414, Genome Release 64-1-1, Verified ORF, "Non-catalytic subunit of the NatB N-terminal acetyltransferase, which catalyzes N-acetylation of proteins with specific N-terminal sequences; involved in mitochondrial inheritance and actin assembly"	3	201.663	396.606	18.6652	149.028	636.784	815.282	1452.05	112.156		380.938	763.226	116.805	451.941	899.125	1068.57	1255.36	1103.51
YOL135C	MED7 SGDID:S000005495, Chr XV from 70044-69376, Genome Release 64-1-1, reverse complement, Verified ORF, "Subunit of the RNA polymerase II mediator complex; associates with core polymerase subunits to form the RNA polymerase II holoenzyme; essential for transcriptional regulation"	3	13.7708	41.124	3.31059	16.8937	897.369	1507.36	1356.91	131.82		2151.87	6094.39	2346.21	2154.59	4642.46	6224.89	4690.14	4120.5
YOL139C	CDC33 SGDID:S000005499, Chr XV from 61024-60383, Genome Release 64-1-1, reverse complement, Verified ORF, "Cytoplasmic mRNA cap binding protein and translation initiation factor eIF4E; the eIF4E-cap complex is responsible for mediating cap-dependent mRNA translation via interactions with translation initiation factor eIF4G (Tif4631p or Tif4632p)"	3	352.083	1100.66	41.1044	399.27	989.811	1198.39	1807.22	175.915		20015.2	18644.5	12514	16431.6	23165.9	19913.6	17442.9	23117.3
YOR021C	YOR021C SGDID:S000005547, Chr XV from 373439-372798, Genome Release 64-1-1, reverse complement, Uncharacterized ORF, "Putative protein of unknown function; YOR021C is not an essential gene; predicted to be involved in rRNA processing and ribosome biogenesis and in biopolymer catabolism"	3	124.976	319.869	25.0165	132.135	691.921	870.222	1361.95	102.075		4006.63	3681.66	2486.2	2899.98	4087.4	4054.45	2722.14	4505.09
YOR074C	CDC21 SGDID:S000005600, Chr XV from 467589-466675, Genome Release 64-1-1, reverse complement, Verified ORF, "Thymidylate synthase, required for de novo biosynthesis of pyrimidine deoxyribonucleotides; expression is induced at G1/S"	3	157.658	387.168	15.5112	133.213	689.995	862.198	1224.23	168.476		15.5845	34.3624	62.1401	5.6653	151.386	147.304	152.352	107.669
YOR184W	SER1 SGDID:S000005710, Chr XV from 679357-680544, Genome Release 64-1-1, Verified ORF, "3-phosphoserine aminotransferase, catalyzes the formation of phosphoserine from 3-phosphohydroxypyruvate, required for serine and glycine biosynthesis; regulated by the general control of amino acid biosynthesis mediated by Gcn4p"	3	75.0534	175.77	17.293	81.9678	331.489	431.712	551.21	96.0748		803.126	1010.23	896.168	904.708	374.244	433.006	343.409	536.766
YOR194C	TOA1 SGDID:S000005720, Chr XV from 712543-711683, Genome Release 64-1-1, reverse complement, Verified ORF, "TFIIA large subunit; involved in transcriptional activation, acts as antirepressor or as coactivator; homologous to largest and second largest subunits of human and Drosophila TFIIA"	3	31.957	50.5364	0	14.1989	688.942	789.373	781.266	81.0208		10695.2	14922.3	13951	13478.5	14574.1	15728.5	17531.1	18654.3
YOR195W	SLK19 SGDID:S000005721, Chr XV from 712866-715331, Genome Release 64-1-1, Verified ORF, "Kinetochore-associated protein required for normal segregation of chromosomes in meiosis and mitosis; component of the FEAR regulatory network, which promotes Cdc14p release from the nucleolus during anaphase; potential Cdc28p substrate"	3	81.0022	151.849	7.49828	64.2558	1309.88	1372.64	2095.57	178.169		9958.89	11030.4	12956.2	11153.2	7317.77	7313.05	9908.9	10021.3
YOR197W	MCA1 SGDID:S000005723, Chr XV from 717086-718384, Genome Release 64-1-1, Verified ORF, "Putative cysteine protease similar to mammalian caspases; involved in regulation of apoptosis upon H2O2 treatment; contributes to clearance of insoluble protein aggregates during normal growth; may be involved in cell cycle progression"	3	91.8151	369.466	47.2641	165.608	687.616	936.338	1594.29	227.91		2489.28	2337.38	2402.15	2063.96	23772.9	27003.5	19648.9	16284.4
YOR254C	SEC63 SGDID:S000005780, Chr XV from 807023-805032, Genome Release 64-1-1, reverse complement, Verified ORF, "Essential subunit of Sec63 complex (Sec63p, Sec62p, Sec66p and Sec72p); with Sec61 complex, Kar2p/BiP and Lhs1p forms a channel competent for SRP-dependent and post-translational SRP-independent protein targeting and import into the ER"	3	127.202	251.548	18.1908	108.51	413.992	485.743	726.208	80.6859		151.878	152.061	109.092	137.107	745.589	806.141	804.197	529.231
YOR259C	RPT4 SGDID:S000005785, Chr XV from 813708-812395, Genome Release 64-1-1, reverse complement, Verified ORF, "One of six ATPases of the 19S regulatory particle of the 26S proteasome involved in degradation of ubiquitinated substrates; contributes preferentially to ERAD; required for spindle pole body duplication; mainly nuclear localization"	3	228.265	274.99	18.3881	146.295	854.624	687.951	1111.07	103.585		8275.95	8645.07	3911.6	6120.53	6829.04	5933.65	5647.59	7085.03
YOR261C	RPN8 SGDID:S000005787, Chr XV from 816931-815915, Genome Release 64-1-1, reverse complement, Verified ORF, "Essential, non-ATPase regulatory subunit of the 26S proteasome; has similarity to the human p40 proteasomal subunit and to another S. cerevisiae regulatory subunit, Rpn11p"	3	247.632	492.299	94.7542	303.757	1292.68	1644.42	3074.28	295.1		3292.69	2380.75	1868.38	2349.79	1360.38	1339.31	828.57	1248.67
YOR303W	CPA1 SGDID:S000005829, Chr XV from 882899-884134, Genome Release 64-1-1, Verified ORF, "Small subunit of carbamoyl phosphate synthetase, which catalyzes a step in the synthesis of citrulline, an arginine precursor; translationally regulated by an attenuator peptide encoded by YOR302W within the CPA1 mRNA 5'-leader"	3	115.668	287.168	51.9153	184.514	522.786	650.231	1533.51	142.668		202.754	225.544	0	200.501	426.621	327.53	305.229	227.571
YPL031C	PHO85 SGDID:S000005952, Chr XVI from 492918-492018,493037-493021, Genome Release 64-1-1, reverse complement, Verified ORF, "Cyclin-dependent kinase, with ten cyclin partners; involved in regulating the cellular response to nutrient levels and environmental conditions and progression through the cell cycle"	3	95.8657	129.937	9.9906	48.7777	364.18	392.899	528.57	56.2295		230.311	227.33	0	130.058	1804.05	1951.49	2043.59	1677.76
YPL091W	GLR1 SGDID:S000006012, Chr XVI from 375502-376953, Genome Release 64-1-1, Verified ORF, "Cytosolic and mitochondrial glutathione oxidoreductase, converts oxidized glutathione to reduced glutathione; mitochondrial but not cytosolic form has a role in resistance to hyperoxia"	3	304.62	396.005	50.2485	212.965	702.018	816.356	1013.53	204.505		754.716	1230.78	570.637	800.842	1510.56	1654.33	596.318	570.392
YPL120W	VPS30 SGDID:S000006041, Chr XVI from 322071-323744, Genome Release 64-1-1, Verified ORF, "Subunit of phosphatidylinositol (PtdIns) 3-kinase complexes I and II; Complex I is essential in autophagy and Complex II is required for vacuolar protein sorting; ortholog of the higher eukaryotic gene Beclin 1"	3	278.528	574.275	23.6944	233.166	763.063	1007.4	1314.61	118.539		2037.99	1735.94	2633.19	1584.15	5716.6	5739.57	5256.39	4388.35
YPL128C	TBF1 SGDID:S000006049, Chr XVI from 308221-306533, Genome Release 64-1-1, reverse complement, Verified ORF, "Telobox-containing general regulatory factor; binds TTAGGG repeats within subtelomeric anti-silencing regions (STARs), blocking silent chromatin propagation; binds majority of snoRNA gene promoters, required for full snoRNA expression"	3	71.1092	91.0803	4.22756	41.493	929	1109.77	1552.61	121.903		100.847	166.983	0	163.177	732.87	924.135	1351.32	1446.29
YPL143W	RPL33A SGDID:S000006064, Chr XVI from 282122-282140,282666-282970, Genome Release 64-1-1, Verified ORF, "N-terminally acetylated ribosomal protein L37 of the large (60S) ribosomal subunit, nearly identical to Rpl33Bp and has similarity to rat L35a; rpl33a null mutant exhibits slow growth while rpl33a rpl33b double null mutant is inviable"	3	294.505	548.396	55.1221	195.003	716.771	969.959	1208.57	156.434		5799.83	4239.72	6896.25	5732.58	4297.56	4153.12	4137.69	7205.38
YPL239W	YAR1 SGDID:S000006160, Chr XVI from 99484-100086, Genome Release 64-1-1, Verified ORF, "Cytoplasmic ankyrin-repeat containing protein of unknown function, proposed to link the processes of 40S ribosomal subunit biogenesis and adaptation to osmotic and oxidative stress; expression repressed by heat shock"	3	252.641	455.87	23.1709	207.084	736.079	726.246	987.362	87.3443		2869.45	1033.94	1386.65	1237.25	1616.68	1022.74	1022.1	621.101
YPL260W	YPL260W SGDID:S000006181, Chr XVI from 49303-50958, Genome Release 64-1-1, Uncharacterized ORF, "Putative substrate of cAMP-dependent protein kinase (PKA); green fluorescent protein (GFP)-fusion protein localizes to the cytoplasm and nucleus; YPL260W is not an essential gene"	3	178.56	474.136	24.5371	194.451	737.293	847.056	1415.34	104.86		71.8721	143.954	0	73.4661	481.181	504.591	413.682	385.146
YPR033C	HTS1 SGDID:S000006237, Chr XVI from 639019-637379, Genome Release 64-1-1, reverse complement, Verified ORF, "Cytoplasmic and mitochondrial histidine tRNA synthetase; efficient mitochondrial localization requires both a presequence and an amino-terminal sequence; mutations in human ortholog HARS2 are associated with Perrault syndrome"	3	72.4181	180.711	17.8001	86.0162	461.857	521.175	871.171	110.55		345.739	595.372	59.9589	178.316	2505.49	2705.92	2664.33	2573.58
YPR034W	ARP7 SGDID:S000006238, Chr XVI from 639525-640958, Genome Release 64-1-1, Verified ORF, "Component of both the SWI/SNF and RSC chromatin remodeling complexes; actin-related protein involved in transcriptional regulation"	3	36.7686	116.548	3.35705	43.4729	358.943	558.848	891.153	78.3941		122.878	167.579	605.41	648.951	143.504	154.787	491.04	316.386
YPR129W	SCD6 SGDID:S000006333, Chr XVI from 792687-793736, Genome Release 64-1-1, Verified ORF, "Protein containing an Lsm domain; negatively regulates translation initiation via 48S preinitiation complex assembly; may bind RNA and have a role in RNA processing; overproduction suppresses null mutation in clathrin heavy chain gene CHC1"	3	73.5167	198.042	12.9766	79.8931	383.955	443.376	874.442	63.88		73.0938	90.6728	69.5179	88.4969	68.9475	83.9207	97.8223	68.7512
YPR148C	YPR148C SGDID:S000006352, Chr XVI from 828140-826833, Genome Release 64-1-1, reverse complement, Verified ORF, "Protein of unknown function that may interact with ribosomes, based on co-purification experiments; green fluorescent protein (GFP)-fusion protein localizes to the cytoplasm in a punctate pattern"	3	210.858	490.644	20.0213	126.604	621.804	796.834	901.173	94.6061		9332.3	12350.5	19410.7	12615.7	5930.68	5949.33	9626.21	11725.1
YAL043C	PTA1 SGDID:S000000041, Chr I from 61052-58695, Genome Release 64-1-1, reverse complement, Verified ORF, "Subunit of holo-CPF, a multiprotein complex and functional homolog of mammalian CPSF, required for the cleavage and polyadenylation of mRNA and snoRNA 3' ends; involved in pre-tRNA processing; binds to the phosphorylated CTD of RNAPII"	2	20.205	41.4909	2.82304	17.0812	311.348	469.896	577.316	53.3144		6120.11	6904.48	4871.52	5088.3	16359.5	16379	15666.2	12853.4
YAR002C-A	ERP1 SGDID:S000002129, Chr I from 154724-154065, Genome Release 64-1-1, reverse complement, Verified ORF, "Protein that forms a heterotrimeric complex with Erp2p, Emp24p, and Erv25p; member, along with Emp24p and Erv25p, of the p24 family involved in ER to Golgi transport and localized to COPII-coated vesicles"	2	313.33	684.797	22.1069	249.894	708.976	806.455	1136.7	119.053		7169.07	5810.28	6029.74	6088.74	6374.34	5928.21	5088.86	4242.81
YAR042W	SWH1 SGDID:S000000081, Chr I from 192619-196185, Genome Release 64-1-1, Verified ORF, "Protein similar to mammalian oxysterol-binding protein; contains ankyrin repeats; localizes to the Golgi and the nucleus-vacuole junction"	2	105.572	226.641	10.1074	79.8653	296.453	358.506	481.734	46.0471		168.135	144.947	0	73.7638	103.53	109.735	53.239	65.7101
YBL036C	YBL036C SGDID:S000000132, Chr II from 151220-150447, Genome Release 64-1-1, reverse complement, Verified ORF, "Putative non-specific single-domain racemase based on structural similarity; binds pyridoxal 5'-phosphate; expression of GFP-fusion protein induced in response to the DNA-damaging agent MMS"	2	55.2648	130.986	27.6829	94.7751	321.089	420.319	849.986	84.04		1760.17	2176.3	1203.19	2071.84	3422.18	3665.48	3969.35	3888.82
YBL056W	PTC3 SGDID:S000000152, Chr II from 113762-115168, Genome Release 64-1-1, Verified ORF, "Type 2C protein phosphatase (PP2C); dephosphorylates Hog1p (see also Ptc2p) to limit maximal kinase activity induced by osmotic stress; dephosphorylates T169 phosphorylated Cdc28p (see also Ptc2p); role in DNA damage checkpoint inactivation"	2	34.7333	143.973	7.41999	20.9402	104.623	291.546	387.738	11.457		338.869	463.683	931.092	1461.76	511.052	478.208	1326.15	2346.39
YBL068W	PRS4 SGDID:S000000164, Chr II from 92414-93394, Genome Release 64-1-1, Verified ORF, "5-phospho-ribosyl-1(alpha)-pyrophosphate synthetase, synthesizes PRPP, which is required for nucleotide, histidine, and tryptophan biosynthesis; one of five related enzymes, which are active as heteromultimeric complexes"	2	248.864	472.921	16.9824	150.092	614.99	736.657	800.837	65.2899		11240.2	5627.44	3166.61	4224.02	4782.98	4338.38	2584.75	3178.16
YBR017C	KAP104 SGDID:S000000221, Chr II from 273703-270947, Genome Release 64-1-1, reverse complement, Verified ORF, "Transportin or cytosolic karyopherin beta 2; functions in the rg-nuclear localization signal-mediated nuclear import/reimport of mRNA-binding proteins Nab2p and Hrp1p; regulates asymmetric protein synthesis in daughter cells during mitosis"	2	72.6554	109.019	12.3169	48.819	349.43	455.892	727.031	83.1516		185.215	224.784	153.113	164.272	232.72	194.398	203.706	136.86
YBR052C	RFS1 SGDID:S000000256, Chr II from 339352-338720, Genome Release 64-1-1, reverse complement, Verified ORF, "Protein of unknown function; member of a flavodoxin-like fold protein family that includes Pst2p and Ycp4p; green fluorescent protein (GFP)-fusion protein localizes to the cytoplasm in a punctate pattern"	2	51.8283	67.8522	2.88341	35.0716	132.121	201.256	274.769	38.6057		1373.53	913.511	415.564	1086.75	668.942	670.777	562.855	388.847
YBR056W	YBR056W SGDID:S000000260, Chr II from 347879-349384, Genome Release 64-1-1, Uncharacterized ORF, "Putative cytoplasmic protein of unknown function"	2	116.281	183.45	9.24448	87.7725	240.131	317.429	436.805	36.6318		518.759	519.56	221.506	217.913	1385.74	1471.6	866.143	886.343
YBR058C	UBP14 SGDID:S000000262, Chr II from 356017-353672, Genome Release 64-1-1, reverse complement, Verified ORF, "Ubiquitin-specific protease that specifically disassembles unanchored ubiquitin chains; involved in fructose-1,6-bisphosphatase (Fbp1p) degradation; similar to human isopeptidase T"	2	19.6485	75.8889	2.46113	20.9254	289.111	363.373	301.909	29.4587		1602.59	4340.73	2382.29	2465.32	1502.65	1692.64	1580.66	1170.46
YBR094W	PBY1 SGDID:S000000298, Chr II from 432036-434297, Genome Release 64-1-1, Verified ORF, "Putative tubulin tyrosine ligase associated with P-bodies"	2	100.322	184.31	5.02049	50.629	215.966	259.22	360.786	37.076		1140.47	2423.94	1678.3	1129.41	1024.25	1344.51	930.787	870.089
YBR101C	FES1 SGDID:S000000305, Chr II from 444693-443821, Genome Release 64-1-1, reverse complement, Verified ORF, "Hsp70 (Ssa1p) nucleotide exchange factor, cytosolic homolog of Sil1p, which is the nucleotide exchange factor for BiP (Kar2p) in the endoplasmic reticulum"	2	106.728	290.907	8.81071	157.079	623.367	829.18	1278.39	137.669		421.08	814.966	471.116	621.494	1368.86	1345.48	1949.43	1800.18
YBR155W	CNS1 SGDID:S000000359, Chr II from 549771-550928, Genome Release 64-1-1, Verified ORF, "TPR-containing co-chaperone; binds both Hsp82p (Hsp90) and Ssa1p (Hsp70) and stimulates the ATPase activity of SSA1, ts mutants reduce Hsp82p function while over expression suppresses the phenotypes of an HSP82 ts allele and a cpr7 deletion"	2	103.475	274.211	11.8145	142.703	347.863	366.256	358.316	52.4817		4538.29	4471.44	4702.17	5707.16	8731.81	9747.36	13069.2	11188.2
YBR164C	ARL1 SGDID:S000000368, Chr II from 568426-567875, Genome Release 64-1-1, reverse complement, Verified ORF, "Soluble GTPase with a role in regulation of membrane traffic; regulates potassium influx; G protein of the Ras superfamily, similar to ADP-ribosylation factor"	2	56.9831	130.61	13.0926	56.7219	120.713	203.393	274.922	45.9464		656.941	669.451	436.58	652.743	2598.22	2405.91	2415	2118.03
YBR214W	SDS24 SGDID:S000000418, Chr II from 651415-652998, Genome Release 64-1-1, Verified ORF, "One of two S. cerevisiae homologs (Sds23p and Sds24p) of the S. pombe Sds23 protein, which is implicated in APC/cyclosome regulation; involved in cell separation during budding; may play an indirect role in fluid-phase endocytosis"	2	76.0126	107.935	9.13356	71.2477	279.133	312.715	427.913	92.4083		414.043	557.295	409.627	490.589	493.693	546.62	487.457	632.723
YBR222C	PCS60 SGDID:S000000426, Chr II from 668351-666720, Genome Release 64-1-1, reverse complement, Verified ORF, "Peroxisomal protein that binds AMP and mRNA, localizes to both the peroxisomal peripheral membrane and matrix, expression is highly inducible by oleic acid, similar to E. coli long chain acyl-CoA synthetase"	2	62.6643	127.947	16.2568	137.236	229.526	225.086	917.316	57.3575		1218.44	2111.38	732.296	1171.25	1211.83	1263.54	1054.33	653.746
YBR244W	GPX2 SGDID:S000000448, Chr II from 707528-708016, Genome Release 64-1-1, Verified ORF, "Phospholipid hydroperoxide glutathione peroxidase induced by glucose starvation that protects cells from phospholipid hydroperoxides and nonphospholipid peroxides during oxidative stress"	2	188.866	413.604	14.7318	149.441	492.689	775.418	1071.37	88.1362		8440.61	8831.69	13500.8	18541.1	9086.26	7461.29	15958.3	10370.3
YBR247C	ENP1 SGDID:S000000451, Chr II from 714455-713004, Genome Release 64-1-1, reverse complement, Verified ORF, "Protein associated with U3 and U14 snoRNAs, required for pre-rRNA processing and 40S ribosomal subunit synthesis; localized in the nucleus and concentrated in the nucleolus"	2	45.5326	80.473	2.52195	30.2753	314.703	391.921	716.4	56.6921		237.243	147.89	0	162.203	458.799	428.412	308.309	363.83
YBR289W	SNF5 SGDID:S000000493, Chr II from 779667-782384, Genome Release 64-1-1, Verified ORF, "Subunit of the SWI/SNF chromatin remodeling complex involved in transcriptional regulation; functions interdependently in transcriptional activation with Snf2p and Snf6p"	2	65.2297	11.5931	0	19.4229	100.595	133.127	297.601	19.6468		1085.8	767.337	429.348	556.827	8891.91	9372.62	14150.2	13978.3
YCL034W	LSB5 SGDID:S000000539, Chr III from 61658-62722, Genome Release 64-1-1, Verified ORF, "Protein of unknown function; binds Las17p, which is a homolog of human Wiskott-Aldrich Syndrome protein involved in actin patch assembly and actin polymerization; may mediate disassembly of the Pan1 complex from the endocytic coat"	2	46.3234	108.175	7.46796	69.4935	282.772	334.587	530.782	39.3265		384.167	415.989	509.392	329.277	251.631	259.971	253.2	577.399
YCR090C	YCR090C SGDID:S000000686, Chr III from 272863-272315, Genome Release 64-1-1, reverse complement, Uncharacterized ORF, "Putative protein of unknown function; green fluorescent protein (GFP)-fusion protein localizes to the cytoplasm and nucleus; YCR090C is not an essential gene"	2	103.469	184.017	17.2592	98.3887	400.194	372.39	656.551	89.9051		183.292	142.475	0	14.4828	1765.22	2302.12	3225.41	1919.5
YDL031W	DBP10 SGDID:S000002189, Chr IV from 394217-397204, Genome Release 64-1-1, Verified ORF, "Putative ATP-dependent RNA helicase of the DEAD-box protein family, constituent of 66S pre-ribosomal particles; essential protein involved in ribosome biogenesis"	2	7.68073	9.94901	0	10.5987	146.869	195.339	404.851	42.4294		1164.9	1301.08	1663.94	1695.34	1540.37	1684.86	2246.06	1884.25
YDL052C	SLC1 SGDID:S000002210, Chr IV from 363583-362672, Genome Release 64-1-1, reverse complement, Verified ORF, "1-acyl-sn-glycerol-3-phosphate acyltransferase, catalyzes the acylation of lysophosphatidic acid to form phosphatidic acid, a key intermediate in lipid metabolism; enzymatic activity detected in lipid particles and microsomes"	2	163.605	328.051	10.5335	107.672	375.799	446.664	474.413	63.8253		1461.67	1611.03	1476.42	2037.34	1008.63	1059.97	1252.75	1347.33
YDL066W	IDP1 SGDID:S000002224, Chr IV from 334835-336121, Genome Release 64-1-1, Verified ORF, "Mitochondrial NADP-specific isocitrate dehydrogenase, catalyzes the oxidation of isocitrate to alpha-ketoglutarate; not required for mitochondrial respiration and may function to divert alpha-ketoglutarate to biosynthetic processes"	2	20.5049	33.3178	0	25.8968	82.243	124.252	248.306	30.5734		50578.6	56639.2	44699.8	45627	32232	37880.9	45298.6	39568.4
YDL087C	LUC7 SGDID:S000002245, Chr IV from 300999-300214, Genome Release 64-1-1, reverse complement, Verified ORF, "Essential protein associated with the U1 snRNP complex; splicing factor involved in recognition of 5' splice site; contains two zinc finger motifs; N-terminal zinc finger binds pre-mRNA"	2	61.4663	151.281	4.78735	64.0133	1482.06	1864.89	3580.82	388.528		257.339	332.87	119.414	344.394	257.568	250.169	305.778	134.281
YDL097C	RPN6 SGDID:S000002255, Chr IV from 286695-285391, Genome Release 64-1-1, reverse complement, Verified ORF, "Essential, non-ATPase regulatory subunit of the 26S proteasome lid required for the assembly and activity of the 26S proteasome; the human homolog (S9 protein) partially rescues Rpn6p depletion"	2	160.747	286.759	5.57886	120.87	710.104	745.439	1103.82	83.6247		2005.76	2853.35	2005.93	3001.77	1939.78	2163.14	2599.1	2339.59
YDL101C	DUN1 SGDID:S000002259, Chr IV from 281848-280307, Genome Release 64-1-1, reverse complement, Verified ORF, "Cell-cycle checkpoint serine-threonine kinase required for DNA damage-induced transcription of certain target genes, phosphorylation of Rad55p and Sml1p, and transient G2/M arrest after DNA damage; also regulates postreplicative DNA repair"	2	101.901	191.109	15.5674	89.1072	626.323	783.597	1049.91	78.3283		11928.2	9380.42	14936	13387.1	12278	10167	8419.87	9821.32
YDL115C	IWR1 SGDID:S000002273, Chr IV from 254974-253995,255126-255045, Genome Release 64-1-1, reverse complement, Verified ORF, "RNA polymerase II transport factor, conserved from yeast to humans; involved in both basal and regulated transcription from RNA polymerase II (RNAP II) promoters, but not itself a transcription factor; interacts with most of the RNAP II subunits; nucleo-cytoplasmic shuttling p…	2	36.4731	66.1689	3.55953	13.6678	691.414	772.97	375.794	51.6796		2295.45	3056.91	1870.18	1958.84	2232.15	2165.84	2467.4	2302
YDL122W	UBP1 SGDID:S000002280, Chr IV from 242552-244981, Genome Release 64-1-1, Verified ORF, "Ubiquitin-specific protease that removes ubiquitin from ubiquitinated proteins; cleaves at the C terminus of ubiquitin fusions irrespective of their size; capable of cleaving polyubiquitin chains"	2	156.315	352.453	23.6301	156.141	473.92	578.898	1024.15	117.584		688.534	1334.2	704.915	545.758	854.32	1440.57	1179.05	486.333
YDL141W	BPL1 SGDID:S000002300, Chr IV from 203039-205111, Genome Release 64-1-1, Verified ORF, "Biotin:apoprotein ligase, covalently modifies proteins with the addition of biotin, required for acetyl-CoA carboxylase (Acc1p) holoenzyme formation"	2	60.872	128.157	16.9105	77.822	193.239	266.084	380.302	53.7263		2068.68	3391.06	4902.84	4480.16	2441.81	2155.32	3146.91	3326.02
YDL150W	RPC53 SGDID:S000002309, Chr IV from 183343-184611, Genome Release 64-1-1, Verified ORF, "RNA polymerase III subunit C53"	2	50.5347	114.7	3.97347	40.1243	673.989	806.442	1144.38	78.7664		1277.68	1470.89	1124.47	1249.95	2371.52	2179.48	2381.38	2203.06
YDL167C	NRP1 SGDID:S000002326, Chr IV from 163154-160995, Genome Release 64-1-1, reverse complement, Verified ORF, "Putative RNA binding protein of unknown function; localizes to stress granules induced by glucose deprivation; predicted to be involved in ribosome biogenesis"	2	91.2646	187.109	3.96574	35.3886	173.764	248.431	277.813	30.8466		77.9693	88.735	67.1353	80.2272	741.811	767.086	701.632	545.504
YDL175C	AIR2 SGDID:S000002334, Chr IV from 145518-144484, Genome Release 64-1-1, reverse complement, Verified ORF, "Zinc knuckle protein, involved in nuclear RNA processing and degredation as a component of the TRAMP complex; stimulates the poly(A) polymerase activity of Pap2p in vitro; functionally redundant with Air1p"	2	33.116	75.2206	3.89941	29.7675	290.966	426.38	636.893	63.2445		70.9884	54.6486	0	32.4833	433.837	467.726	682.97	435.602
YDL205C	HEM3 SGDID:S000002364, Chr IV from 93745-92762, Genome Release 64-1-1, reverse complement, Verified ORF, "Porphobilinogen deaminase, catalyzes the conversion of 4-porphobilinogen to hydroxymethylbilane, the third step in heme biosynthesis; localizes to the cytoplasm and nucleus; expression is regulated by Hap2p-Hap3p, but not by levels of heme"	2	62.9158	110.042	7.29685	53.9558	303.36	249.248	361.71	29.5562		56.8794	132.048	0	73.9278	502.112	570.909	453.75	548.505
YDL208W	NHP2 SGDID:S000002367, Chr IV from 87512-87982, Genome Release 64-1-1, Verified ORF, "Nuclear protein related to mammalian high mobility group (HMG) proteins, essential for function of H/ACA-type snoRNPs, which are involved in 18S rRNA processing"	2	113.321	147.196	10.9424	80.0083	1222.15	961.402	1653.25	239.539		1282.25	1330.98	851.099	626.323	1218.48	1163.86	1049.91	942.124
YDL223C	HBT1 SGDID:S000002382, Chr IV from 60405-57265, Genome Release 64-1-1, reverse complement, Verified ORF, "Substrate of the Hub1p ubiquitin-like protein that localizes to the shmoo tip (mating projection); mutants are defective for mating projection formation, thereby implicating Hbt1p in polarized cell morphogenesis"	2	115.1	211.835	15.6255	300.656	233.528	219.689	683.443	40.9872		488.181	723.461	246.971	441.455	384.321	389.192	291.096	347.686
YDL236W	PHO13 SGDID:S000002395, Chr IV from 32296-33234, Genome Release 64-1-1, Verified ORF, "Alkaline phosphatase specific for p-nitrophenyl phosphate; also has protein phosphatase activity"	2	135.866	307.1	25.2257	131.422	560.546	577.214	893.864	82.5153		2575.07	4248.91	1164.61	2093.83	4179.92	4791.73	3763.94	2466.66
YDR021W	FAL1 SGDID:S000002428, Chr IV from 486804-488003, Genome Release 64-1-1, Verified ORF, "Nucleolar protein required for maturation of 18S rRNA, member of the eIF4A subfamily of DEAD-box ATP-dependent RNA helicases"	2	58.477	135.904	5.17713	58.9858	359.361	489.443	1099.32	101.032		43.9264	45.579	83.7939	0	433.157	614.385	1034.5	574.339
YDR045C	RPC11 SGDID:S000002452, Chr IV from 548310-547978, Genome Release 64-1-1, reverse complement, Verified ORF, "RNA polymerase III subunit C11; mediates pol III RNA cleavage activity and is important for termination of transcription; homologous to TFIIS"	2	3.4025	20.6009	0	1.021	64.417	169.568	259.325	0.708882		449.843	832.421	218.283	509.49	543.906	570.813	460.897	389.409
YDR062W	LCB2 SGDID:S000002469, Chr IV from 576474-578159, Genome Release 64-1-1, Verified ORF, "Component of serine palmitoyltransferase, responsible along with Lcb1p for the first committed step in sphingolipid synthesis, which is the condensation of serine with palmitoyl-CoA to form 3-ketosphinganine"	2	125.473	226.092	5.9681	98.0482	352.282	394.829	658.413	70.6468		12264.3	12555.9	15282.6	17325.3	9995.74	9805.35	11676.4	11659.6
YDR098C	GRX3 SGDID:S000002505, Chr IV from 645035-644178, Genome Release 64-1-1, reverse complement, Verified ORF, "Hydroperoxide and superoxide-radical responsive glutathione-dependent oxidoreductase; monothiol glutaredoxin subfamily member along with Grx4p and Grx5p; protects cells from oxidative damage"	2	93.4117	189.141	3.36811	67.5283	470.429	487.197	787.062	88.8359		4994.63	4406.25	3591.83	4303.44	2994.16	3395.67	3513.14	2999.92
YDR121W	DPB4 SGDID:S000002528, Chr IV from 693585-694175, Genome Release 64-1-1, Verified ORF, "Shared subunit of DNA polymerase (II) epsilon and of ISW2/yCHRAC chromatin accessibility complex; involved in both chromosomal DNA replication and in inheritance of telomeric silencing"	2	113.524	28.3175	4.33318	21.7444	188.651	253.96	335.719	53.2311		162.135	202.294	108.179	181.611	109.355	112.146	104.893	91.6698
YDR122W	KIN1 SGDID:S000002529, Chr IV from 694700-697894, Genome Release 64-1-1, Verified ORF, "Serine/threonine protein kinase involved in regulation of exocytosis; localizes to the cytoplasmic face of the plasma membrane; closely related to Kin2p"	2	76.1682	214.453	6.6938	80.4721	232.992	304.952	481.123	32.5194		2183.6	3772.68	2147.98	3660.63	2275.89	2534.43	3229.57	1954.48
YDR156W	RPA14 SGDID:S000002563, Chr IV from 769525-769938, Genome Release 64-1-1, Verified ORF, "RNA polymerase I subunit A14"	2	264.456	919.248	80.5384	587.097	526.8	702.7	1605.15	148.987		1258.14	1189.8	2039.59	965.959	846.611	949.963	887.844	912.735
YDR161W	YDR161W SGDID:S000002568, Chr IV from 779043-780206, Genome Release 64-1-1, Uncharacterized ORF, "Putative protein of unknown function; non-essential gene; proposed function in rRNA and ribosome biosynthesis based on transcriptional co-regulation; genetic interactions suggest a role in ER-associated protein degradation (ERAD)"	2	33.1597	60.1957	1.34612	20.3309	144.029	174.329	437.209	41.1069		796.653	793.665	231.773	674.685	2663.91	2364.44	1828.03	1052.86
YDR167W	TAF10 SGDID:S000002574, Chr IV from 789449-790069, Genome Release 64-1-1, Verified ORF, "Subunit (145 kDa) of TFIID and SAGA complexes, involved in RNA polymerase II transcription initiation and in chromatin modification"	2	27.1479	66.9179	19.6095	17.3416	557.2	668.109	807.533	89.9781		10772.7	10088.3	13769.2	10127.1	6852.67	8354.09	8595.1	9829.32
YDR207C	UME6 SGDID:S000002615, Chr IV from 867522-865012, Genome Release 64-1-1, reverse complement, Verified ORF, "Key transcriptional regulator of early meiotic genes, binds URS1 upstream regulatory sequence, couples metabolic responses to nutritional cues with initiation and progression of meiosis, forms complex with Ime1p, and also with Sin3p-Rpd3p"	2	36.9633	80.6606	2.1352	10.9134	1043.55	1503.1	1318.11	203.485		3768.65	4400.39	3906.45	3336.68	1823.88	1925.94	1694.68	1613.36
YDR240C	SNU56 SGDID:S000002648, Chr IV from 945152-943674, Genome Release 64-1-1, reverse complement, Verified ORF, "Component of U1 snRNP required for mRNA splicing via spliceosome; yeast specific, no metazoan counterpart; interacts with mRNA in commitment complex"	2	21.6238	49.6541	1.41412	18.3122	232.044	291.128	473.326	62.3396		443.829	625.083	74.3876	333.911	322.955	298.983	244.027	234.16
[truncated: 446 more rows]
